# Supplementary material for: Exploring lithium’s transcriptional mechanisms of action in bipolar disorder: a multi-step study
Source: Neuropsychopharmacology. 2019 Oct 25;45(6):947–55. doi: 10.1038/s41386-019-0556-8 (PMC7162887; doi:10.1038/s41386-019-0556-8)
Supplement: Supplementary file 7 — Supplementary Tables [file 41386_2019_556_MOESM7_ESM.xlsx]

## Sheet: Index
Table	Contents
Supplementary Table S1	DGE genes significantly up-regulated by lithium exposure
Supplementary Table S2	DGE genes significantly down-regulated by lithium exposure
Supplementary Table S3	Significant DGE genes previously associated with lithium use or lithium response
Supplementary Table S4	Myelin-related and oligodendrocyte-specific genes significantly modulated by lithium
Supplementary Table S5	Significantly enriched molecular pathways (KEGG) based on identified DGE genes
Supplementary Table S6	Description of significantly enriched gene-level KEGG pathways
Supplementary Table S7	Significant DE transcripts based on transcript expression quantification with RSEM
Supplementary Table S8	Significant DE transcripts based on transcript expression quantification with Salmon
Supplementary Table S9	Significant DE transcripts identified with both RSEM and Salmon
Supplementary Table S10	57 DTE genes exclusively identified in transcript-level analysis
Supplementary Table S11	Over-representation analysis of 57 DTE genes exclusively identified in transcript-level analysis
Supplementary Table S12	eQTL analysis of BD-associated lead SNPs using the Braineac dataset
Supplementary Table S13	eQTL analysis of BD-associated lead SNPs using the GTEx dataset
Supplementary Table S14	eQTL analysis of BD-associated lead SNPs using the CMC dataset
Supplementary Table S15	DE analysis of lithium and BD-related DE genes in human brain samples
Supplementary Table S16	Clinical information on human CC donors
Supplementary Table S17	TaqMan assays used for Real-Time PCR analysis of lithium and BD-related DE genes

## Sheet: Table S1
Table S1. DGE genes significantly up-regulated by lithium exposure. The table shows annotations and results for the 669 DGE genes with significantly up-regulated expression (FDR <0.05) in lithium-treated rats as identified in the gene-level analysis. baseMean: Mean normalized gene expression level across all samples.
ENSEMBL	gene_biotype	external_gene_name	chromosome	start_position	end_position	baseMean	log2FoldChange	lfcSE	stat	pvalue	padj
ENSRNOG00000059776	protein_coding	TNKS2	AABR07024382.1	99089	150196	5016.66552308588	0.360284262146288	0.107656947384326	3.34659556024848	0.000818104761024581	0.0292506621119552
ENSRNOG00000055264	miRNA	AABR07024291.1	AABR07024291.1	113515	113625	788.964591084055	0.392565139277476	0.106071948767932	3.7009326578542	0.000214808483319843	0.0180789094865987
ENSRNOG00000027658	protein_coding	GPR101	X	140299770	140303686	67.434768259931	1.70820403196997	0.479331593494857	3.56372092962886	0.000365634679973643	0.0212309036460664
ENSRNOG00000046897	protein_coding	ATRX	X	76692970	76708878	231.109707463382	0.70014538252662	0.226713522143409	3.08823830139138	0.0020134694347725	0.0389936413238629
ENSRNOG00000054850	lincRNA	AABR07037927.1	X	35554378	35599135	736.414543695165	0.679246708310576	0.211624224549783	3.20968315303047	0.00132881359655524	0.0337797935849352
ENSRNOG00000003435	protein_coding	MCF2	X	143154209	143274180	169.729606261858	0.583120282000429	0.177614675737286	3.28306362962334	0.00102685485233898	0.0317852678557553
ENSRNOG00000003742	protein_coding	CDKL5	X	35599258	35771711	3162.27960666283	0.553782500943753	0.159405475387075	3.47404943022838	0.00051266658077672	0.0242279433647194
ENSRNOG00000002734	pseudogene	AABR07042077.1	X	147584268	147586777	1037.13954947952	0.541336507327139	0.151886856002559	3.56407737689966	0.000365138240424593	0.0212309036460664
ENSRNOG00000050465	protein_coding	AABR07041109.1	X	119532513	119532965	3099.29354959053	0.52372891659675	0.14824795705262	3.53279011063103	0.00041119878912181	0.02231945311534
ENSRNOG00000004676	protein_coding	PAK3	X	114929029	115036669	1201.6153617905	0.520411563362638	0.144649000071098	3.59775430944454	0.000320976601994645	0.0203719514739252
ENSRNOG00000003025	processed_pseudogene	AABR07039336.2	X	73998034	73999419	2953.13935059548	0.5170304835034	0.124841627644867	4.14149104955745	3.45055340322853e-05	0.00842210440823986
ENSRNOG00000046062	protein_coding	LOC103694506	X	119160959	119162518	3998.98479689968	0.510415710429739	0.138439067999352	3.68693402668767	0.000226972169301277	0.0183725445713765
ENSRNOG00000061508	protein_coding	REPS2	X	33884499	34057399	1219.17281828647	0.505333515670259	0.158644190500191	3.18532632097644	0.0014459086506658	0.0343336645468617
ENSRNOG00000006515	protein_coding	KLHL15	X	63343546	63389989	516.803442803691	0.502150788334362	0.0987161224519239	5.08681637671614	3.64124065483336e-07	0.000607238219985092
ENSRNOG00000021552	protein_coding	UPRT	X	75382598	75407217	301.512115300396	0.489434482205838	0.143898301419093	3.40125267205482	0.000670777963980639	0.0266892259574156
ENSRNOG00000029663	protein_coding	IL1RAPL1	X	55439578	56765893	319.795384664713	0.46681221951727	0.134099788927876	3.4810809416586	0.000499394552965691	0.024056044366492
ENSRNOG00000004150	protein_coding	SLC9A7	X	2435305	2614770	1243.09791688151	0.461067558606983	0.131125062256057	3.5162428194438	0.0004377004788271	0.0232524499053503
ENSRNOG00000003643	protein_coding	TAB3	X	54062935	54086339	297.930569845264	0.442890959260055	0.131373876791253	3.37122546793521	0.000748345837640964	0.0279575286625917
ENSRNOG00000003883	protein_coding	LOC317456	X	43881246	43882204	393.840399277947	0.435535412359486	0.125044508552741	3.48304309721675	0.000495748550323809	0.024056044366492
ENSRNOG00000046156	protein_coding	ZBTB33	X	124321551	124323960	1625.18325115021	0.433708381933489	0.115033034125084	3.7702942048967	0.000163055212944718	0.0162848676341655
ENSRNOG00000002751	protein_coding	ZDHHC15	X	75439778	75566481	349.985697646759	0.425783143574253	0.132779958906708	3.20668229663642	0.00134275198688917	0.0337797935849352
ENSRNOG00000007014	protein_coding	CNKSR2	X	39711201	39951847	6548.63931203474	0.424311962190492	0.120051145216156	3.53442660981287	0.000408660905531871	0.0222814400584531
ENSRNOG00000028899	protein_coding	LOC100910807	X	124393332	124398001	1648.68034588437	0.421663675953845	0.116341605467781	3.62435840779777	0.000289679665616676	0.0199068397734102
ENSRNOG00000048650	protein_coding	LOC103690175	X	158268653	158288109	667.962148212059	0.410901546507172	0.101963473281075	4.02988965837278	5.58030413063038e-05	0.00995704608097325
ENSRNOG00000021589	protein_coding	NEXMIF	X	74945082	74968405	1712.16590604384	0.408536582518824	0.1310720601359	3.11688533845611	0.00182772644460417	0.0375599037950825
ENSRNOG00000011562	protein_coding	SLITRK2	X	151103576	151107016	1237.58507671362	0.393624288511665	0.116221697144072	3.38683996348561	0.000707026178535107	0.0268872139964295
ENSRNOG00000000161	protein_coding	CHM	X	84666900	84821775	2072.73310391656	0.393222195095467	0.118132499122058	3.32865382530491	0.00087266798963583	0.0301927001217884
ENSRNOG00000045695	protein_coding	RLIM	X	74843186	74847379	1432.2951551538	0.387089482494181	0.124594182705678	3.1068022124964	0.00189122887629919	0.03808131692989
ENSRNOG00000003875	protein_coding	OCRL	X	134742356	134792618	1745.14070040581	0.386248384539605	0.108719223481994	3.55271471014115	0.000381277722894184	0.0215544210063312
ENSRNOG00000002824	protein_coding	NEWGENE_1559832	X	73762691	73778674	1528.7840223303	0.38547059743669	0.122844529507723	3.13787352991129	0.00170178287038992	0.0362940284229208
ENSRNOG00000005176	protein_coding	MAP7D2	X	38397261	38468360	4706.14464101762	0.377997405940574	0.0962748206504103	3.92623329118571	8.62864704495859e-05	0.0114391485565007
ENSRNOG00000007644	protein_coding	MBTPS2	X	40258493	40310563	1722.15361449185	0.377500126366886	0.0790826300959414	4.77348977782998	1.81060743456661e-06	0.00246588272520386
ENSRNOG00000003749	protein_coding	XK	X	14498119	14534473	583.756425019194	0.376102816980354	0.123268653971623	3.05108237059956	0.00228018011258064	0.0408116825168107
ENSRNOG00000039057	protein_coding	KLF8	X	18835827	18890090	583.534023754365	0.373488934302767	0.117247191253613	3.18548299800963	0.00144512595097444	0.0343336645468617
ENSRNOG00000039837	protein_coding	JADE3	X	1885927	1952111	211.956757885581	0.367651927806347	0.109135090643402	3.36877832454133	0.000755021253497114	0.0281280002829494
ENSRNOG00000045779	processed_pseudogene	AABR07039210.2	X	71958765	71960567	1882.6266317106	0.363085570200456	0.113142444217417	3.20910134752564	0.00133150549228643	0.0337797935849352
ENSRNOG00000056703	protein_coding	ATRX	X	76820329	76979115	16551.9909504306	0.357319299208762	0.11398181992898	3.13487975039705	0.00171924570092568	0.0364723251857338
ENSRNOG00000038686	protein_coding	AP1S2	X	32329598	32355307	1430.90796368528	0.327166983908298	0.111193151270842	2.94233035190623	0.00325752216801371	0.0485581488547396
ENSRNOG00000002321	processed_pseudogene	AABR07039541.1	X	79489410	79489877	206.264694020599	0.326667646316051	0.110935205742696	2.94467066725172	0.00323298586604831	0.0484003944821434
ENSRNOG00000002563	protein_coding	MCTS1	X	124894466	124906162	2981.66581400516	0.326639404145334	0.106841450313241	3.05723483898508	0.00223389186790225	0.0405156586840722
ENSRNOG00000002276	protein_coding	PHF6	X	158698356	158739838	4346.0172990132	0.324879878574606	0.0972957460294681	3.33909643363246	0.000840513805538229	0.0295835290243779
ENSRNOG00000003792	protein_coding	MED14	X	10963809	11082565	4286.37561460701	0.31675822994423	0.0909796762716109	3.48163725048416	0.000498358309839021	0.024056044366492
ENSRNOG00000046918	protein_coding	APOO	X	63520991	63625134	2174.80331314718	0.304269555837736	0.0855616959377627	3.55614217907813	0.000376340460992911	0.0215207789985835
ENSRNOG00000011661	protein_coding	HNRNPH2	X	105419285	105422861	9327.92978727369	0.297890831424342	0.0962524416110641	3.09489116783195	0.00196885126099727	0.0387586869132721
ENSRNOG00000003858	protein_coding	ATP6AP2	X	11136939	11164915	18580.522506491	0.294982458067171	0.0974395958402796	3.02733663377154	0.00246719032794712	0.0423309628173537
ENSRNOG00000055721	protein_coding	RNF128	X	110789269	110877978	791.591930097116	0.294137959731125	0.0961491898755058	3.05918292303841	0.00221941588651445	0.0404850502510205
ENSRNOG00000006642	protein_coding	YIPF6	X	68626185	68637416	6004.71472880794	0.293738187169485	0.0978544107969353	3.00178790896859	0.00268399101352297	0.0441186250300252
ENSRNOG00000023261	protein_coding	UBE2Q2L	X	10771112	10772633	604.338840093323	0.290732565820796	0.0942748753780153	3.08388173047211	0.00204318802304045	0.039292682635647
ENSRNOG00000009746	protein_coding	AKAP17B	X	123217326	123254557	1225.27083226038	0.27659103628069	0.0917365919679492	3.01505680936267	0.00256931126828251	0.0432377810858197
ENSRNOG00000053813	protein_coding	NKAP	X	123751089	123770595	822.595640978942	0.275582127877609	0.0922819619046631	2.98630547281076	0.00282370423536148	0.0454404701032031
ENSRNOG00000025730	protein_coding	ARMCX3	X	105573909	105580562	7828.86568527675	0.274387459948506	0.0798020588720969	3.43835063689624	0.000585269314103721	0.0256371917970405
ENSRNOG00000004036	protein_coding	SNX12	X	70989822	71127278	4305.97482926518	0.271221777618975	0.0862927803227394	3.1430413599445	0.00167202212714975	0.0360410985422019
ENSRNOG00000034116	protein_coding	GK	X	54227397	54303864	1161.36842614796	0.265986512392441	0.0874663580233928	3.04101506457264	0.00235782033604641	0.0414766541885437
ENSRNOG00000034198	protein_coding	TCEAL9	X	106791333	106794657	4935.31922031094	0.251414208038713	0.0855458768734761	2.93894010123433	0.00329336715355738	0.0488011209964819
ENSRNOG00000033176	protein_coding	ZRSR2	X	32304757	32328364	1322.26040628296	0.215423645669586	0.0619396537337994	3.47796012220896	0.000505245084274274	0.0242279433647194
ENSRNOG00000053037	protein_coding	AABR07024139.1	KL568432.1	4535	39528	1159.2423023854	0.621468325099362	0.187286671887593	3.31827309885862	0.000905758786320177	0.0309347644904518
ENSRNOG00000061540	protein_coding	LOC100909715	KL568097.1	52128	52865	342.739560736555	0.361396280829805	0.117485345050274	3.07609668827341	0.00209729822897304	0.0398220846238848
ENSRNOG00000056428	lincRNA	AABR07044962.1	20	28365988	28375791	1492.3178695103	0.534265233308918	0.157714371330609	3.38754945919902	0.000705200011387362	0.0268872139964295
ENSRNOG00000030109	protein_coding	KPNA5	20	32509598	32572250	767.056296370978	0.435661699655374	0.101824890063482	4.27853837488813	1.88124559912809e-05	0.00770464322094156
ENSRNOG00000026466	protein_coding	LRRTM3	20	25990304	26163656	2548.33842475357	0.344596988071562	0.106438416296539	3.23752457112393	0.00120571556223796	0.0330820967726866
ENSRNOG00000000823	protein_coding	GCC2	20	27832932	27879759	4408.05514428376	0.33376763926783	0.0960427764828038	3.47519773470512	0.000510476920293838	0.0242279433647194
ENSRNOG00000000585	protein_coding	AMD1	20	45384000	45399694	15639.5799199798	0.292035540032427	0.0813162683966489	3.5913544213308	0.000328963913617946	0.0203719514739252
ENSRNOG00000026407	protein_coding	FAM184A	20	34936050	35054881	549.310056022184	0.284143143249548	0.0803292883146729	3.53722968559709	0.000404347858356612	0.0221887738682799
ENSRNOG00000043099	protein_coding	DDX21	20	32213148	32232632	2360.22857960954	0.252631019730093	0.0862864122470127	2.92781926089226	0.00341348409651412	0.0494457103021025
ENSRNOG00000056643	protein_coding	CDH8	19	6046665	6426216	2368.95750442441	0.508965364943625	0.166955513921553	3.04850886915165	0.00229980124084537	0.040967089642217
ENSRNOG00000051278	processed_pseudogene	AC125920.1	19	59913222	59913923	215.496388027951	0.420280532170468	0.123796693038024	3.39492535589283	0.00068647313686826	0.0268729681117103
ENSRNOG00000003755	protein_coding	CLGN	19	24545318	24576798	174.643038379712	0.414586293556298	0.12848850004683	3.22664124342017	0.00125252396046552	0.0336066601677095
ENSRNOG00000016245	protein_coding	NETO2	19	22450030	22486531	1370.69750951419	0.409158953004861	0.109428567546831	3.7390506170133	0.000184716534986571	0.0170689030149271
ENSRNOG00000017612	protein_coding	VPS35	19	27464937	27500636	12794.9162521024	0.324957255734975	0.0950557846853026	3.41859526814489	0.000629452782280382	0.0262472250112405
ENSRNOG00000020333	protein_coding	UTP4	19	39087990	39116125	1245.19048346148	0.275465422091146	0.0911380411295944	3.02250760140265	0.00250689786605945	0.0427256392849109
ENSRNOG00000019059	protein_coding	ZFP1	19	43882249	43885837	465.465675026	0.270041658712924	0.0850417809772705	3.17539985181048	0.00149630161199359	0.0347472271013087
ENSRNOG00000019134	protein_coding	HTR4	18	57654290	57819698	61.4740844123053	1.18620990384551	0.349303906387757	3.39592510176143	0.000683970727640707	0.0268729681117103
ENSRNOG00000039476	protein_coding	PCDHB2	18	30375798	30378194	130.638170813937	0.681291490636732	0.212539921980639	3.20547539628246	0.0013483957388553	0.0337797935849352
ENSRNOG00000054953	pseudogene	PCDHB6	18	30416038	30418372	221.801636625387	0.599343739246613	0.176190963733724	3.40167126931888	0.000669751472939773	0.0266892259574156
ENSRNOG00000013654	protein_coding	CBLN2	18	83777665	83782930	3392.45781267966	0.592045239711613	0.190993068074006	3.09982579829655	0.00193634490469571	0.0384562720886834
ENSRNOG00000049822	protein_coding	LOC100909830	18	35850132	35876585	967.70349414373	0.586993606801133	0.173752264522453	3.37833644018653	0.000729257996364843	0.0275189270618179
ENSRNOG00000014006	protein_coding	NETO1	18	83471342	83584357	2930.92327402838	0.521119596699295	0.12203312939933	4.27031249025854	1.95199274960222e-05	0.00770464322094156
ENSRNOG00000018305	protein_coding	ST8SIA3	18	59748444	59755226	2730.82749153435	0.518828907309953	0.141025349301719	3.67897622575595	0.00023417209383001	0.0184638533561441
ENSRNOG00000054920	lincRNA	AABR07032135.1	18	48827986	48853386	174.648411054382	0.51699502732262	0.143582564444684	3.60068110861604	0.000317384658111524	0.0203719514739252
ENSRNOG00000045593	protein_coding	LOC103690064	18	78584312	78607983	448.812752592949	0.513703053588403	0.158374669498715	3.2435935318089	0.00118032050918418	0.0329194644982422
ENSRNOG00000039470	pseudogene	AC131360.1	18	30566661	30568551	371.206145547244	0.507307580628547	0.160574048169796	3.15933730519208	0.00158128360869077	0.0355196897763098
ENSRNOG00000045895	protein_coding	LOC100912393	18	35489274	35672291	2665.12633816412	0.501283634626195	0.155608016671099	3.22145121665379	0.00127543173329727	0.0336066601677095
ENSRNOG00000020062	protein_coding	LOC108348233	18	30515962	30518352	438.466366468245	0.500507581259944	0.134612803727731	3.71812760301964	0.00020070488897518	0.0177914789451903
ENSRNOG00000020054	protein_coding	LOC108348201	18	30550877	30553237	167.714890799382	0.492763588206978	0.160929409169687	3.06198593998066	0.00219873780136982	0.0404850502510205
ENSRNOG00000020028	protein_coding	PCDHB22	18	30592794	30595181	171.121413702949	0.479876211298287	0.130534113508264	3.67625135224064	0.000236686327922282	0.0185639254795178
ENSRNOG00000033719	protein_coding	PCDHB12	18	30509393	30512411	169.786510479861	0.478117567259079	0.142521333126578	3.35470877776905	0.000794485759895403	0.0287860834870728
ENSRNOG00000017610	protein_coding	NEDD4L	18	60392376	60719720	5516.19477217558	0.459896062362949	0.109359536334734	4.20535856109771	2.60668564224859e-05	0.00813557450135961
ENSRNOG00000039471	protein_coding	LOC108348771	18	30562178	30564577	138.590982146556	0.447946202455829	0.121359711641428	3.69106185567859	0.000223319816461228	0.0183670669163435
ENSRNOG00000027469	protein_coding	PCDHB4	18	30387937	30390476	306.953257594857	0.446906974725944	0.151448082827849	2.95089225549287	0.00316857426390004	0.0479287385422568
ENSRNOG00000032885	protein_coding	CYCS	18	62476383	62476700	2563.12708574093	0.431062715422341	0.108281939217811	3.98092903152806	6.86464438631519e-05	0.0109565431571785
ENSRNOG00000027220	protein_coding	PCDHGB8	18	30909490	30912592	468.755026583145	0.421964430661052	0.128976590343596	3.27163580256644	0.0010692722118573	0.0320375340116684
ENSRNOG00000039469	protein_coding	PCDHB19	18	30574627	30577035	450.158953474247	0.416995140153719	0.138897341837006	3.00218229261045	0.0026805160792226	0.0441186250300252
ENSRNOG00000024671	protein_coding	DMXL1	18	44468784	44642050	4372.73641955981	0.398753803577755	0.125354274302209	3.18101481419313	0.00146760124686735	0.034366079837515
ENSRNOG00000013920	protein_coding	ARHGAP26	18	31812109	32207801	916.743163529168	0.397832844362334	0.11604102087216	3.4283811136117	0.000607192411426151	0.0259337247859612
ENSRNOG00000046744	protein_coding	ANKRD29	18	3673915	3676188	707.293253641693	0.365979910510791	0.117147440217297	3.12409652171601	0.00178351940307617	0.0370581195249432
ENSRNOG00000020119	protein_coding	PCDHA12	18	29987206	30215897	6487.8943523831	0.353609754521567	0.115567357966173	3.05977190051426	0.00221505621944954	0.0404850502510205
ENSRNOG00000027250	protein_coding	RBM27	18	36596585	36656314	1945.93120137633	0.349220034872506	0.116967092469652	2.98562636292865	0.00282998188413914	0.0454404701032031
ENSRNOG00000048800	protein_coding	AABR07031756.2	18	32669427	32670665	906.221991188129	0.348732753193969	0.117799475063739	2.96039310026872	0.00307246728641033	0.0472088537617571
ENSRNOG00000033123	protein_coding	PCDHB20	18	30581530	30584905	322.784083456755	0.344588738586943	0.094424397110504	3.64936127877707	0.000262893159131802	0.019192939305868
ENSRNOG00000016677	protein_coding	CSNK1G3	18	48853418	48911122	1493.7420036341	0.326444714548159	0.103381844348464	3.15765999925315	0.00159040933059361	0.0355196897763098
ENSRNOG00000019875	protein_coding	MATR3	18	28361283	28390717	32964.7083636964	0.322425336642697	0.098356926218096	3.27811521811645	0.00104502730795404	0.0317852678557553
ENSRNOG00000014981	protein_coding	USP14	18	1178787	1216409	12323.8838437049	0.30996102462938	0.0998483756632637	3.10431714657749	0.00190718774769593	0.0382473547286851
ENSRNOG00000003559	protein_coding	CCDC112	18	40220855	40254845	678.21423419904	0.307129080659454	0.099524509739198	3.08596426613182	0.00202893203928747	0.0391189586622465
ENSRNOG00000031421	protein_coding	EIF1A	18	40586315	40597671	2165.29688286601	0.304489235119165	0.0939195328673017	3.24202246139123	0.00118684667910477	0.0329194644982422
ENSRNOG00000019995	protein_coding	DNAJC18	18	28466311	28495937	2833.43162241209	0.275968757601062	0.0808344424912396	3.41399964044993	0.000640166602517946	0.0263470765723114
ENSRNOG00000027355	protein_coding	WDR36	18	25637588	25665639	1009.03475094651	0.274411219150702	0.0914051099377576	3.00214308956646	0.0026808613151088	0.0441186250300252
ENSRNOG00000019298	protein_coding	DCTN4	18	55797198	55822036	2850.65693663629	0.272264328211834	0.086249753646896	3.1566968796975	0.0015956712648993	0.0355196897763098
ENSRNOG00000017215	protein_coding	RGD1308601	18	74012960	74059533	3099.39111850101	0.2661494193323	0.0751336556928754	3.54234619463003	0.000396584620089811	0.0220360556151425
ENSRNOG00000017852	protein_coding	NARS	18	59986360	60002569	10836.7324556288	0.255673674469119	0.0667938903592047	3.82780031368371	0.00012929358251733	0.0142422585271479
ENSRNOG00000018200	protein_coding	GAD2	17	89171250	89238040	11078.3409173619	0.683493920104267	0.159446142367046	4.28667580135529	1.81366680810358e-05	0.00770464322094156
ENSRNOG00000014320	protein_coding	INHBA	17	51898217	51912496	563.153469647325	0.558135036253254	0.169656277168124	3.28979891324717	0.00100259004310531	0.0317543370734896
ENSRNOG00000024832	protein_coding	GPR158	17	88215834	88651476	2548.33013803379	0.557497749689277	0.155177278594921	3.59265064278246	0.000327331308254929	0.0203719514739252
ENSRNOG00000018760	protein_coding	MPP7	17	60059949	60250352	217.325615623622	0.554347052766392	0.1614364424922	3.43384086150916	0.000595093462082608	0.0257661709695363
ENSRNOG00000058094	protein_coding	AABR07028902.1	17	90370882	90522091	1821.21449224754	0.474900568821203	0.110764480749094	4.28748065814489	1.80710986968912e-05	0.00770464322094156
ENSRNOG00000026120	protein_coding	FAM8A1	17	18415629	18421861	1171.61961930882	0.430249102860337	0.116735893302499	3.6856624872474	0.000228108490105869	0.0183725445713765
ENSRNOG00000056731	protein_coding	AABR07027799.1	17	44418972	44420596	340.045080095064	0.414698105368768	0.130241513637681	3.18407006941287	0.00145219855315278	0.0343336645468617
ENSRNOG00000017100	protein_coding	LOC108348078	17	89704102	89741321	13371.9840648421	0.393528658041225	0.126556384350385	3.10951249169459	0.00187396360284903	0.0379889698704754
ENSRNOG00000055012	protein_coding	LOC108348078	17	89800934	89838986	15951.0773240577	0.382575697627776	0.119863017542577	3.19177428927884	0.00141401782500593	0.0342034659395401
ENSRNOG00000052192	protein_coding	LOC103694079	17	35125484	35126393	622.545535764866	0.381054107856272	0.130482466945622	2.92034720661033	0.00349641602040629	0.0499290756149054
ENSRNOG00000061059	protein_coding	LOC103694079	17	35129136	35130045	980.907396606087	0.375936308737011	0.120013108770866	3.13246038359662	0.00173347819814158	0.0365249463943165
ENSRNOG00000047594	protein_coding	LOC108348069	17	66446162	66619250	2521.70394996272	0.369216369097137	0.102632174723113	3.5974719437957	0.000321325143290695	0.0203719514739252
ENSRNOG00000017882	protein_coding	CAMK1D	17	76532611	76938956	4427.80917142606	0.365814251722632	0.110374981316999	3.31428596732449	0.000918774893917875	0.0309910586783609
ENSRNOG00000023661	protein_coding	CELF2	17	75352389	75654951	3266.46455661551	0.361558455060096	0.116556537986224	3.10200063683112	0.00192217544875683	0.0383436889451744
ENSRNOG00000016834	protein_coding	WDR37	17	57983937	58050992	4251.99170721418	0.341333301927004	0.0976676740671041	3.49484417630838	0.000474338597849619	0.0236081944663958
ENSRNOG00000018378	protein_coding	CACNB2	17	81798756	82017682	1354.73841844367	0.337504833755537	0.106118411603785	3.18045500921821	0.00147043970201235	0.034366079837515
ENSRNOG00000058793	protein_coding	LOC100912478	17	34939517	34945317	3634.73882630704	0.336321910480939	0.0951620993421929	3.53420019950968	0.000409011148526441	0.0222814400584531
ENSRNOG00000015288	protein_coding	DIP2C	17	63635086	63808464	4545.67057874026	0.328678858429622	0.080852010410006	4.06519091810914	4.79931587047064e-05	0.00946033566520008
ENSRNOG00000049452	protein_coding	NEBL	17	84140489	84488601	1420.52216598458	0.324467883261469	0.108848987307113	2.98089942119531	0.00287403169087038	0.0456583974134986
ENSRNOG00000015585	protein_coding	SUV39H2	17	78762991	78782016	516.927348283876	0.294680659576939	0.0919139609986475	3.20604896552413	0.00134571087006581	0.0337797935849352
ENSRNOG00000015292	protein_coding	CUL2	17	56952480	56992694	2769.20611877871	0.26863916163361	0.088469490943032	3.03651754712361	0.00239328178289023	0.041593682586402
ENSRNOG00000015888	protein_coding	LARP4B	17	63265407	63314019	1335.58196709081	0.243655006954061	0.077380111922814	3.14880659770956	0.00163938652434276	0.0358570278043864
ENSRNOG00000060817	protein_coding	STAM	17	81209867	81255808	4192.36227395861	0.207971896970196	0.059290065577938	3.50770225910466	0.000451994615540041	0.0233494183979495
ENSRNOG00000016578	protein_coding	MTPAP	17	56046509	56068125	1064.08750141664	0.181517887026419	0.0579594517204402	3.13180821485246	0.0017373332309123	0.0365351829602579
ENSRNOG00000045697	protein_coding	CCDC110	16	47151520	47163898	79.6124386567538	0.834370793746858	0.265642609003399	3.1409524130076	0.00168399392139152	0.0362218519027858
ENSRNOG00000056363	protein_coding	LOC100911140	16	49509876	49522341	85.7663228512928	0.800532814133791	0.257874647563441	3.10434865039166	0.00190698466136229	0.0382473547286851
ENSRNOG00000031287	protein_coding	CACNA2D3	16	4871650	5795825	4990.2233094163	0.527132478100932	0.160114307696205	3.29222594586047	0.000993977201514332	0.0317543370734896
ENSRNOG00000012767	protein_coding	MICU3	16	55045619	55132191	2807.01097502683	0.512921802680867	0.109805735403509	4.67117496910344	2.99481696669739e-06	0.00373877941484114
ENSRNOG00000049689	protein_coding	SMIM18	16	62153792	62154079	660.037649134835	0.507193582472042	0.157417643094726	3.22196148094302	0.00127316250082622	0.0336066601677095
ENSRNOG00000047809	protein_coding	AABR07025358.1	16	35116440	35116607	86.4797158796058	0.502490276774164	0.171664557424448	2.92716379148513	0.00342068680472706	0.0494645839976989
ENSRNOG00000014172	protein_coding	NPY5R	16	24797124	24805079	201.459892458154	0.397534363505321	0.120346261476121	3.30325478024259	0.000955695141735094	0.0315358346218798
ENSRNOG00000032192	protein_coding	CFAP97	16	49280084	49318383	818.953816504395	0.379072177377706	0.0931985908776714	4.0673595363181	4.75488518969183e-05	0.00946033566520008
ENSRNOG00000012802	protein_coding	TENM3	16	46731403	46926245	2021.4948940706	0.362570815481694	0.10050918184609	3.60734023322267	0.000309351902328195	0.0203719514739252
ENSRNOG00000012841	protein_coding	ALG11	16	74857562	74864816	2881.59429275338	0.341015157640452	0.108237257231458	3.15062637730383	0.00162920755692929	0.0358570278043864
ENSRNOG00000010682	protein_coding	CLCN3	16	32449116	32519148	8103.93169754256	0.332311186480181	0.101003090747964	3.29010908497253	0.00100148549518929	0.0317543370734896
ENSRNOG00000011420	protein_coding	MTMR7	16	54765325	54856225	2601.06796561556	0.326488367310476	0.0964200960612863	3.38610290434635	0.000708927943968336	0.0268872139964295
ENSRNOG00000014598	protein_coding	ABHD13	16	85315275	85330092	2149.29636875788	0.324786340059145	0.0940002620160434	3.45516419947544	0.000549957782481985	0.0250471653375234
ENSRNOG00000011116	protein_coding	SNX25	16	49350884	49432118	2117.90679563697	0.285524706729971	0.0804179687323866	3.55050881327449	0.000384487262161975	0.0216541491520622
ENSRNOG00000012263	protein_coding	CNOT7	16	54899452	54918613	4115.57152630162	0.282075747801533	0.0912443896098153	3.0914311445094	0.00199194174444579	0.0389064918820631
ENSRNOG00000048606	protein_coding	VMA21	16	70142761	70242979	4718.94168548346	0.262475916681108	0.0874426859748007	3.00169092194571	0.00268484620154633	0.0441186250300252
ENSRNOG00000028623	protein_coding	AGPAT5	16	75812997	75855745	3154.39690241585	0.254075805980617	0.0799751324319162	3.17693510788387	0.00148840335517677	0.0346238674905328
ENSRNOG00000013961	protein_coding	GHITM	16	14371531	14382641	13512.7611561552	0.220327545990342	0.0684668675524472	3.21801703315207	0.00129080152198918	0.0336066601677095
ENSRNOG00000013254	protein_coding	DCTN6	16	61795432	61814733	3870.57143342061	0.20249332650296	0.0650205901806789	3.11429542457663	0.00184384771062203	0.037684423673709
ENSRNOG00000012601	protein_coding	LEPROTL1	16	61758917	61771569	5050.33342920004	0.168277153636179	0.0458297508085821	3.67178853620708	0.000240858943130369	0.0185995248816292
ENSRNOG00000037886	processed_transcript	HS6ST3	15	104448600	105254214	277.840757082374	0.727997377565986	0.238760920262757	3.04906421354391	0.00229555409362832	0.0409401141388641
ENSRNOG00000008203	protein_coding	SYNPR	15	14559471	14737704	6337.49453533152	0.663569171512931	0.207513145074218	3.19772114328278	0.00138518157293943	0.0339516508781389
ENSRNOG00000013916	protein_coding	NEFM	15	44855310	44860604	18881.1083236001	0.635552355281147	0.154827422487338	4.10490819436797	4.04475477421572e-05	0.00893380912851067
ENSRNOG00000062261	lincRNA	AC111804.2	15	51761603	51762080	1777.2014437791	0.587247205673708	0.17114181320845	3.43134850954538	0.000600588472084565	0.0258546433916634
ENSRNOG00000017828	protein_coding	EGR3	15	51756736	51760722	1306.95411714208	0.554789565425433	0.174575045260054	3.17794312812003	0.00148323841829488	0.0346112067670959
ENSRNOG00000009871	protein_coding	PIWIL2	15	52037693	52116001	164.443692593504	0.554437265676079	0.148282120129438	3.73907026141858	0.000184702102668224	0.0170689030149271
ENSRNOG00000010065	protein_coding	DGKH	15	60803098	60959769	552.882887274851	0.543457052717333	0.177793148007981	3.05668164834416	0.00223801830597851	0.0405414174629554
ENSRNOG00000047211	protein_coding	FZD3	15	48601266	48670257	2192.6655058912	0.507570335970933	0.131498319862978	3.85989978046734	0.000113433537539085	0.0130719063528695
ENSRNOG00000013306	protein_coding	PCDH20	15	71772777	71779033	2829.44765726585	0.44402548133908	0.121375216235192	3.65828787055407	0.000253905768246431	0.0191143834879386
ENSRNOG00000014509	protein_coding	SACS	15	41448064	41530398	5447.14296929034	0.430973692237103	0.122929794851002	3.50585220417448	0.000455147877916516	0.0233806483618329
ENSRNOG00000011471	protein_coding	FGF9	15	38341089	38387316	956.481242348226	0.418993171117406	0.11098047410652	3.77537737598104	0.000159765604579802	0.0162848676341655
ENSRNOG00000005957	protein_coding	SLC4A7	15	11836286	11912916	483.44555296716	0.41207072589159	0.105734774848134	3.89721098364701	9.73068417426784e-05	0.0118078280990151
ENSRNOG00000005985	protein_coding	KCNMA1	15	344360	1047956	3031.56028506861	0.404003983803811	0.129821991276028	3.1119841856748	0.0018583445382275	0.0377745719500491
ENSRNOG00000053968	lincRNA	AABR07019086.1	15	87453035	87540474	1486.88223493064	0.396915473433241	0.119706324267113	3.31574355710367	0.000913996580660559	0.0309910586783609
ENSRNOG00000009987	protein_coding	AKAP11	15	60722160	60766579	12496.5909136782	0.367449754206504	0.113518188597646	3.23692404491137	0.00120825566483153	0.0330911848534574
ENSRNOG00000059113	lincRNA	AABR07019085.1	15	87404841	87450319	1950.67139178034	0.350022088895498	0.108598945050724	3.22307080176526	0.00126824201523475	0.0336066601677095
ENSRNOG00000008734	protein_coding	ZMYM2	15	37171052	37227301	4880.62828255603	0.344745290750878	0.107405714580537	3.20974812278145	0.00132851330661305	0.0337797935849352
ENSRNOG00000009690	protein_coding	RNF219	15	88631794	88670349	647.159943165558	0.320053089968419	0.0935307556523193	3.42190210841606	0.000621846980193504	0.0261916029145653
ENSRNOG00000030871	protein_coding	CALM2	15	65506874	65507968	49134.0454230154	0.317308879192839	0.105513109264905	3.00729341977963	0.00263585207806756	0.0439142149604736
ENSRNOG00000009832	protein_coding	SLC39A14	15	51982982	52029816	1084.82735301922	0.317132146658715	0.0934374688294184	3.39405755134141	0.00068865218769483	0.0268729681117103
ENSRNOG00000010737	protein_coding	MBNL2	15	105640097	105797932	12534.2084245974	0.294141611241403	0.0830675314709112	3.54099376775637	0.000398622993905855	0.0220360556151425
ENSRNOG00000018148	protein_coding	LOC108348081	15	5715592	5894854	3882.64277847787	0.293413186724589	0.095938393111224	3.0583500224402	0.00222559451937285	0.0404850502510205
ENSRNOG00000007203	protein_coding	PSMC6	15	19667453	19688914	7226.80883042492	0.292455144190102	0.0953798315703526	3.06621577512837	0.002167868069045	0.0403598009709619
ENSRNOG00000023841	protein_coding	CD99L2	15	5265307	5311233	5066.19264418022	0.263944744931933	0.086292367731524	3.05872641892418	0.00222280038112614	0.0404850502510205
ENSRNOG00000012918	protein_coding	MTMR6	15	40558932	40597309	7573.96230803278	0.244809173273043	0.070992091057895	3.44840065456584	0.00056391687258425	0.025215380693978
ENSRNOG00000052298	protein_coding	AABR07014974.1	14	42007312	42009998	574.750050800646	0.556817835195975	0.161532923971932	3.44708571791054	0.000566668759053044	0.025215380693978
ENSRNOG00000003134	protein_coding	SLC4A4	14	20479323	20920286	4225.84177909759	0.533682159644224	0.174007947435493	3.06699876361721	0.00216219751524873	0.0403598009709619
ENSRNOG00000002336	protein_coding	GABRA4	14	39154529	39231695	6552.16708954092	0.521647252224793	0.163216057736768	3.19605349778816	0.00139321276905538	0.0339522097592466
ENSRNOG00000004473	protein_coding	PPARGC1A	14	63095720	63187009	1152.67529314957	0.506165661925521	0.114194567846851	4.43248458722091	9.3153363411984e-06	0.00722258533088599
ENSRNOG00000002327	protein_coding	GABRB1	14	38643385	39112600	950.538659761377	0.486607707104143	0.163975283359332	2.96756741098474	0.00300166453694906	0.0466956764569407
ENSRNOG00000002129	protein_coding	LRRC8B	14	5418741	5428757	2486.78530158418	0.453090684773693	0.108259249725685	4.18523762100482	2.84867945399211e-05	0.00820639587137177
ENSRNOG00000002349	protein_coding	GABRA2	14	39661968	39798302	3464.17374662876	0.436650943692073	0.133864777928774	3.26188076093029	0.00110675686805126	0.0323997974393114
ENSRNOG00000057321	protein_coding	AABR07016428.1	14	100342054	100393202	9973.08065542812	0.423396397090633	0.117731872632097	3.59627675687885	0.000322804362932566	0.0203719514739252
ENSRNOG00000012367	protein_coding	PCDH7	14	55072200	55081551	2191.66770190312	0.407353080800774	0.12588623484136	3.2358826309653	0.00121267235429317	0.0331515411307773
ENSRNOG00000043210	protein_coding	PPP3R1	14	100311173	100360879	38974.0273875385	0.379575939722872	0.114774361428198	3.30714921868969	0.000942506716543386	0.0313075235488613
ENSRNOG00000005464	protein_coding	LGALSL	14	105047919	105055421	6150.2929005226	0.375230808675753	0.0993696352611789	3.77611136127765	0.000159295793595936	0.0162848676341655
ENSRNOG00000047876	protein_coding	LOC689986	14	3248080	3288017	2818.58787260458	0.37425052051762	0.10766452247356	3.47608025298704	0.000508800006118896	0.0242279433647194
ENSRNOG00000023446	protein_coding	BTBD8	14	3284089	3300200	5801.16988643606	0.373507532128445	0.104054344130227	3.58954289943908	0.000331258315236798	0.0203719514739252
ENSRNOG00000002254	protein_coding	TMEM33	14	42535701	42560174	14277.7078395871	0.362714046008442	0.111831443708607	3.24339947674777	0.00118112480818669	0.0329194644982422
ENSRNOG00000002227	protein_coding	KIT	14	35072108	35149610	1351.41944050477	0.342224788360715	0.101840034637855	3.36041508212043	0.000778254509871123	0.0284046498856153
ENSRNOG00000005393	protein_coding	SERTAD2	14	104821215	104886197	526.717237505889	0.337315419648925	0.112965500579455	2.98600385001323	0.00282649084610001	0.0454404701032031
ENSRNOG00000050437	protein_coding	BOD1L1	14	73738137	73791656	3718.81801404792	0.317278785305694	0.100216569852704	3.16593140008708	0.00154587245850556	0.0351695241695819
ENSRNOG00000048891	protein_coding	PRR14L	14	83226601	83293822	2784.87739935301	0.307283586632831	0.0904453018164685	3.39745216679547	0.000680164777282231	0.0268729681117103
ENSRNOG00000004621	protein_coding	RTN4	14	114126943	114174458	69811.4892189612	0.301928967387103	0.0917745090475067	3.2899001097441	0.00100222954987884	0.0317543370734896
ENSRNOG00000002433	protein_coding	G3BP2	14	17492081	17520792	5550.72401606663	0.28375245862666	0.0905300828919316	3.13434440312381	0.00172238571713478	0.0364723251857338
ENSRNOG00000037162	protein_coding	SLBP	14	82356916	82366368	862.973865502936	0.277985840722165	0.091503599543116	3.03797710811561	0.00238172046695574	0.0415726066533578
ENSRNOG00000006261	protein_coding	PAPOLG	14	108624359	108658371	1253.69249651188	0.262899099727581	0.0854625695267485	3.0761899763065	0.00209664212001747	0.0398220846238848
ENSRNOG00000003428	protein_coding	RUFY3	14	21058595	21128505	9345.44365979579	0.262143347520225	0.0784464639040418	3.34168469136974	0.000832715962453922	0.0295614166671142
ENSRNOG00000027623	protein_coding	LOC680039	14	79261092	79325896	9481.49400269317	0.252356712916236	0.0768248493710013	3.28483186081575	0.00102043247388405	0.0317852678557553
ENSRNOG00000006400	protein_coding	TBC1D14	14	79205466	79438764	4856.55278483476	0.144471805085181	0.0445676866803169	3.2416267445397	0.00118849572069597	0.0329194644982422
ENSRNOG00000004756	protein_coding	SYT2	13	51534025	51578052	1424.86423740418	1.05338785971596	0.183930769383749	5.72708885655884	1.02168661979867e-08	0.000153058872512039
ENSRNOG00000029556	protein_coding	LOC304725	13	14376912	15395617	107.123883709839	0.960220094462166	0.225179128160649	4.2642499875793	2.0057478513899e-05	0.00770464322094156
ENSRNOG00000005082	protein_coding	IRF6	13	111870121	111889328	331.563995602539	0.770019719767762	0.238722825977663	3.22558061473271	0.00125717425397366	0.0336066601677095
ENSRNOG00000032206	protein_coding	CNTNAP5B	13	21678512	22590586	640.636034207997	0.720135461827405	0.226660784131668	3.17715066850327	0.00148729746558141	0.0346238674905328
ENSRNOG00000032490	protein_coding	CDH7	13	31081804	31231213	528.813742298287	0.67729222451074	0.218972872786653	3.09304169001167	0.00198116301426592	0.0388140589236886
ENSRNOG00000051261	lincRNA	AABR07021536.1	13	77264239	77485250	637.67089870271	0.530909355433267	0.164682819113326	3.2238296520047	0.00126488619025766	0.0336066601677095
ENSRNOG00000002773	protein_coding	RGS4	13	88054817	88061108	23050.5229260805	0.525426709608626	0.133567599022502	3.9337886841861	8.36173027130276e-05	0.0114391485565007
ENSRNOG00000043185	protein_coding	CNTNAP5C	13	6679368	7537275	366.754611122309	0.523514634372765	0.164392748832262	3.18453604609368	0.00144986252681428	0.0343336645468617
ENSRNOG00000002593	protein_coding	ESRRG	13	106463368	106683436	1611.28501489373	0.423540390393392	0.129226919804416	3.27749350548956	0.0010473313985391	0.0317852678557553
ENSRNOG00000002625	protein_coding	PTPN4	13	35678240	35858390	9176.97786318398	0.41245200618884	0.123526971328247	3.33896315722691	0.000840917165413968	0.0295835290243779
ENSRNOG00000002890	protein_coding	AC127084.1	13	78979321	78991997	604.539907893678	0.395600421461266	0.110737687562402	3.57240999129894	0.000353711072930896	0.0208619904865266
ENSRNOG00000002941	protein_coding	UHMK1	13	88521625	88536728	6115.17355853732	0.38980259611661	0.133037705935889	2.9300159182274	0.00338944640354734	0.0492505301372868
ENSRNOG00000007324	protein_coding	PLXNA2	13	113373578	113571648	5688.16141116702	0.379161139911392	0.118774789290442	3.19226952265286	0.00141159548036431	0.0342034659395401
ENSRNOG00000000042	protein_coding	XPR1	13	72918490	73056875	2400.56604395564	0.366849760630957	0.113831144397648	3.22275386558037	0.00126964601786011	0.0336066601677095
ENSRNOG00000004402	protein_coding	LPGAT1	13	110398800	110467834	9842.14685207005	0.347803131492078	0.11888429064703	2.92556005170365	0.00343836807590989	0.049595498801905
ENSRNOG00000046139	protein_coding	SYT14	13	111635639	111765944	455.634596920208	0.345061881926461	0.112770458178522	3.05986060090498	0.00221440033116312	0.0404850502510205
ENSRNOG00000051303	lincRNA	AC127084.5	13	78976154	78999355	4245.05684993947	0.305493278621301	0.0787705197659991	3.87826917390947	0.000105202279512986	0.0126082827950724
ENSRNOG00000025701	protein_coding	NIFK	13	34267471	34277530	2396.45652476434	0.272540155232421	0.0813601479554538	3.34979915943174	0.000808701745532256	0.0289836383966955
ENSRNOG00000015508	protein_coding	RELCH	13	25656983	25752792	4199.66793602308	0.271961168836737	0.0872736888928279	3.11618739034516	0.00183205811885054	0.0375973461349314
ENSRNOG00000021289	protein_coding	RBBP5	13	49250301	49277152	2348.00267018058	0.224422795300324	0.0724910053273469	3.09587091925268	0.00196235766814716	0.0387048895201341
ENSRNOG00000006247	protein_coding	COPA	13	90467265	90508932	8058.17416827753	0.21390231131671	0.0658016131754638	3.25071530915705	0.0011511506632458	0.0329090728593035
ENSRNOG00000007040	protein_coding	TIMM17A	13	52124635	52136127	4769.72560719502	0.194371791999461	0.0612935419288566	3.17116266873708	0.00151830095108674	0.0349933331511238
ENSRNOG00000058250	protein_coding	AABR07036649.2	12	52649236	52652114	291.652536203785	0.461215510570682	0.14666774221141	3.14462814806186	0.00166298059813132	0.0360003450765938
ENSRNOG00000046761	protein_coding	AABR07035375.1	12	11806834	11808977	1027.0895524462	0.369123597673933	0.112521312684988	3.28047717242087	0.00103631650654451	0.0317852678557553
ENSRNOG00000001335	protein_coding	ZKSCAN1	12	19231092	19247387	1163.35361583825	0.352664214558597	0.082525458059146	4.27339905591124	1.92515460665951e-05	0.00770464322094156
ENSRNOG00000001064	protein_coding	SBNO1	12	37593874	37649036	7885.72859668991	0.321336615770852	0.093939116128982	3.42069021949966	0.000624624368674858	0.0261916029145653
ENSRNOG00000060129	protein_coding	ZFP655	12	11127754	11144754	3054.26231795471	0.305179812462605	0.0998905478645955	3.05514204283157	0.00224953954690597	0.0406518117638098
ENSRNOG00000001323	protein_coding	ZFP157	12	18464781	18487178	1719.73076155643	0.298518481248472	0.0705676910875556	4.23024299998835	2.33439004918389e-05	0.00794806757427814
ENSRNOG00000001350	protein_coding	NAA25	12	40628005	40680397	1263.62605136335	0.267783326859342	0.0839552543863101	3.18959580096284	0.00142471908420137	0.0342595772077378
ENSRNOG00000000968	protein_coding	RNF6	12	10574168	10583208	2980.09397551427	0.255757066804944	0.0866537935840084	2.95148147849978	0.00316253512443914	0.0479048925169087
ENSRNOG00000001285	protein_coding	ATP2A2	12	39553903	39603326	40377.8194721152	0.23618301251398	0.0788654482901367	2.99475901848792	0.00274661744134568	0.0446280649553141
ENSRNOG00000039048	protein_coding	CD200R1	11	60848131	60882379	137.683330255933	0.870907077395227	0.292683306425397	2.97559532189177	0.00292420455993569	0.0462592486931326
ENSRNOG00000042289	protein_coding	PLCXD2	11	57207656	57260568	1526.37434990787	0.731891652951112	0.230978224476239	3.16866083203615	0.00153142992026078	0.0351101175255006
ENSRNOG00000029184	protein_coding	AABR07033882.1	11	42259761	42843865	553.725097265369	0.690135332298829	0.175084105059486	3.94173607058361	8.08939630332651e-05	0.0114391485565007
ENSRNOG00000002496	protein_coding	STXBP5L	11	66316606	66566331	1686.24358560749	0.634728328528499	0.138038937819383	4.59818322681537	4.26191103977034e-06	0.00447766124195461
ENSRNOG00000001640	protein_coding	TOMM70	11	45480250	45510961	3928.19067324732	0.630649061030411	0.179988971161556	3.5038205783417	0.000458634255228239	0.0233806483618329
ENSRNOG00000001658	protein_coding	KCNJ6	11	35024196	35099383	931.153462203582	0.594494125307156	0.173736865037427	3.42180760070172	0.000622063157745903	0.0261916029145653
ENSRNOG00000001724	protein_coding	ATP13A3	11	73936750	73963852	197.776565979579	0.460289681421808	0.150610703764784	3.05615517301256	0.00224195195095131	0.0405636258178764
ENSRNOG00000030983	protein_coding	B3GALT5	11	36634662	36683672	1972.62314913209	0.457475870247137	0.151009091177335	3.02945913176782	0.00244992047655555	0.0421256166049288
ENSRNOG00000002833	protein_coding	GSK3B	11	65066235	65209268	3527.45943007304	0.450610225816261	0.111284054166314	4.04918951948698	5.13953127005545e-05	0.00987119460983343
ENSRNOG00000001733	protein_coding	PPP1R2	11	73022063	73034682	8561.04723611676	0.445246922539777	0.150540532104358	2.95765476789414	0.00309989089146869	0.0474841159970271
ENSRNOG00000059491	protein_coding	FGD4	11	88699222	88796677	1312.76264054107	0.439352021038803	0.122296465650454	3.59251609359302	0.000327500421090723	0.0203719514739252
ENSRNOG00000030840	protein_coding	CADM2	11	4174881	4397361	3471.82439637266	0.433589223960921	0.103094205227638	4.20575747204733	2.60209161040096e-05	0.00813557450135961
ENSRNOG00000001585	protein_coding	NRIP1	11	14658225	14741563	1626.81460016306	0.407909631091387	0.102463763441701	3.98101355435258	6.86220356587041e-05	0.0109565431571785
ENSRNOG00000048136	protein_coding	SENP5	11	72892448	72915230	1054.11070451654	0.387912267950896	0.104720212465327	3.70427311804142	0.000211997753026026	0.018044888615861
ENSRNOG00000024794	protein_coding	LOC103689978	11	72044096	72067150	1045.5642420176	0.385156140407133	0.104864685719838	3.6728869949235	0.000239825557685319	0.0185995248816292
ENSRNOG00000001813	protein_coding	DNM1L	11	88830957	88880198	8577.1136311854	0.371634215064116	0.103575618126841	3.58804728163926	0.000333163881657544	0.0203719514739252
ENSRNOG00000001956	protein_coding	DZIP3	11	54404446	54472447	2885.73275336315	0.366102932696626	0.123802814392221	2.95714547762033	0.00310501583304172	0.0475140369711931
ENSRNOG00000026085	protein_coding	RABL3	11	66049635	66078669	946.856211927868	0.360774854472594	0.0992589254024339	3.63468426652691	0.000278321274861091	0.0195752629985634
ENSRNOG00000001613	protein_coding	ZBTB11	11	47079234	47113993	2948.31077403292	0.359286037889712	0.107840666339893	3.3316377771379	0.000863365512890383	0.0300094634538534
ENSRNOG00000001789	protein_coding	ZFP148	11	70514750	70618347	2335.08263265521	0.356041935521965	0.109037569115725	3.26531431697717	0.00109342668733119	0.0323727770808469
ENSRNOG00000001971	protein_coding	BBX	11	53081025	53228716	1037.49166775877	0.33626972373337	0.103632654300511	3.24482399879737	0.0011752323656624	0.0329194644982422
ENSRNOG00000001717	protein_coding	OPA1	11	74720254	74793803	5371.82916600207	0.331833366517309	0.0989919159694354	3.35212591116799	0.000801935377471007	0.0288793122353201
ENSRNOG00000002051	protein_coding	SYNJ1	11	31104787	31180642	16246.8105548937	0.331632634086611	0.105813484535982	3.13412449784545	0.00172367707305918	0.0364723251857338
ENSRNOG00000001964	protein_coding	CD47	11	53514595	53575175	4858.96103195754	0.295249907742057	0.0918519195951971	3.21441194743954	0.00130711997752952	0.0337038973896208
ENSRNOG00000001815	protein_coding	EIF4A2	11	81373048	81379871	44738.58697613	0.283537537614039	0.0938626605251719	3.0207703044812	0.00252132548540567	0.0427858409528901
ENSRNOG00000033942	protein_coding	GRIN2A	10	5930298	6119990	2357.50976096899	0.683024069016447	0.16080248612129	4.24759644885873	2.16076153051989e-05	0.00794806757427814
ENSRNOG00000003680	protein_coding	GABRB2	10	27973681	28187565	3174.1572559089	0.6062960971092	0.175381465358389	3.45701352118507	0.00054619744274427	0.0250471653375234
ENSRNOG00000016921	protein_coding	KLHL11	10	88378751	88389347	1764.80975990063	0.58548010725552	0.135748043721989	4.31299112092236	1.61060588973903e-05	0.00770464322094156
ENSRNOG00000015692	protein_coding	TAOK1	10	62566732	62630155	4099.31814998084	0.574990830281903	0.155095047604183	3.70734487763487	0.000209443628986943	0.018032614976169
ENSRNOG00000003241	protein_coding	GABRG2	10	27092827	27179900	6514.1639513296	0.501912096762298	0.154502494160091	3.2485695424582	0.00115986853145399	0.0329090728593035
ENSRNOG00000006136	protein_coding	PDPK1	10	13451624	13515448	1610.81323220654	0.458444248912186	0.124243771603411	3.68987711010214	0.000224362408763825	0.0183670669163435
ENSRNOG00000003512	protein_coding	GABRA1	10	27310725	27366665	23675.686150437	0.458087488685593	0.156117550346238	2.93424722377237	0.00334357772938026	0.0490039050415507
ENSRNOG00000008405	protein_coding	TACO1	10	94260197	94268222	325.206944232007	0.418067972695671	0.0763573135837138	5.47515297584854	4.37133815546247e-08	0.000239120607504845
ENSRNOG00000046717	miRNA	AC130253.2	10	37554560	37554670	813.65611844987	0.398349140590033	0.104885683763083	3.79793625114587	0.000145905834625999	0.0158392413661746
ENSRNOG00000033169	protein_coding	CPEB4	10	15987921	16046033	4116.09591999136	0.367705335623001	0.0992391970846102	3.70524295263594	0.000211188206771838	0.018044888615861
ENSRNOG00000003491	protein_coding	PRKCA	10	96191133	96584947	2822.32481060212	0.359220695494001	0.110853423035687	3.24050160704878	0.00119319599643185	0.0329194644982422
ENSRNOG00000005904	protein_coding	CDC27	10	92554081	92602082	3026.53050246862	0.347006843542932	0.111324461922941	3.11707631502528	0.00182654282800057	0.0375599037950825
ENSRNOG00000013780	protein_coding	NF1	10	66690133	66928903	5455.34545417468	0.339039875695188	0.107949207890533	3.14073518759855	0.00168524336000545	0.0362218519027858
ENSRNOG00000007515	protein_coding	KIF3A	10	38918748	38952785	5952.66715558308	0.33694528959762	0.107431169120061	3.13638297299977	0.00171045685028897	0.0363982302190042
ENSRNOG00000002338	protein_coding	DGKE	10	76386471	76407989	1601.9719855336	0.323013790124324	0.109265394159059	2.95623140895011	0.00311423340208641	0.0476064597925066
ENSRNOG00000002977	protein_coding	TTC19	10	48599321	48627374	2657.23881479295	0.322442246098307	0.108528654614117	2.97103329295639	0.0029679960368142	0.0463644928336951
ENSRNOG00000005165	protein_coding	SMCR8	10	47018974	47026465	1367.09475093014	0.31397204825878	0.0880400252772826	3.56624214122978	0.000362136789959665	0.0211920751968193
ENSRNOG00000004291	protein_coding	CLTC	10	74014562	74070266	39462.5803737218	0.31243944365295	0.0902442156537067	3.46215479174722	0.000535868860998807	0.024931215548519
ENSRNOG00000005606	protein_coding	MED1	10	86103600	86144880	3300.2277268926	0.290202139199141	0.0903803576528886	3.21089832719715	0.00132320742197207	0.0337797935849352
ENSRNOG00000016596	protein_coding	HSPA4	10	38601624	38642397	15540.2280118765	0.285658569949673	0.0836278964558244	3.41582871333574	0.00063588231093523	0.0263022021932777
ENSRNOG00000004093	protein_coding	RHOT1	10	67532030	67640555	6649.88062809747	0.279895265082045	0.0798824846274889	3.50383774850348	0.000458604686195548	0.0233806483618329
ENSRNOG00000005406	protein_coding	CLINT1	10	30833914	31007820	2279.98084670273	0.272940599723475	0.0658696342710625	4.14364832511878	3.41823807905867e-05	0.00842210440823986
ENSRNOG00000052934	protein_coding	NOL11	10	95388888	95407997	1396.16064537792	0.267296020393223	0.0662813105852443	4.03275098263867	5.51276871748133e-05	0.00995704608097325
ENSRNOG00000005828	protein_coding	SKP1	10	37594578	37609498	39012.8646800929	0.266742429803185	0.0812531730408471	3.28285554668849	0.0010276130839093	0.0317852678557553
ENSRNOG00000007739	protein_coding	RARS	10	20633632	20658100	2035.43170161649	0.263281148619487	0.0875903837955475	3.00582252538172	0.00264863538123733	0.0439904277053102
ENSRNOG00000003967	protein_coding	VMP1	10	73902837	74001895	9108.32984629952	0.25168976888199	0.0808663394119827	3.11241699218915	0.00185562189484187	0.0377704777263941
ENSRNOG00000002991	protein_coding	SRR	10	61756138	61772293	3049.48014106849	0.24185847298924	0.0811289048985756	2.98116279631289	0.00287156095815382	0.0456583974134986
ENSRNOG00000007054	protein_coding	DHX33	10	57622022	57638485	569.059394467013	0.219676145483984	0.06838605913312	3.21229426389907	0.00131679424381331	0.0337797935849352
ENSRNOG00000020753	protein_coding	BNIP1	10	16677077	16689321	1127.07473104659	0.211472216544926	0.0620483931805636	3.40818199642225	0.000653972612624498	0.0266227274720859
ENSRNOG00000002615	protein_coding	PMM2	10	7056266	7077443	2214.88629016819	0.181957368235219	0.0622734943644175	2.92190714672964	0.00347895239561279	0.0498261814901292
ENSRNOG00000054358	lincRNA	AABR07066957.1	9	23714390	23721465	55.4460368776794	0.717860615053099	0.217462834192699	3.30107265325617	0.000963159379875618	0.0316427426971856
ENSRNOG00000037695	protein_coding	SGPP2	9	84203072	84319874	1770.68641166218	0.644070419125834	0.165309588591166	3.8961467668927	9.77351768425252e-05	0.0118078280990151
ENSRNOG00000013213	protein_coding	EPHA4	9	83111222	83253458	8495.52717598864	0.549990494060632	0.140406710837712	3.91712398060756	8.96116677539191e-05	0.0114741230309527
ENSRNOG00000003597	protein_coding	TUBA4A	9	82415605	82419288	21084.346971602	0.54571854948858	0.148039030706884	3.68631533780504	0.0002275243999974	0.0183725445713765
ENSRNOG00000025079	protein_coding	FAM126B	9	65406138	65442257	3445.61152179019	0.513647041084374	0.163817354439413	3.1354861201494	0.00171569546976799	0.036457920329921
ENSRNOG00000013781	protein_coding	KCNQ5	9	27562959	27761733	5283.21308435017	0.483170380874678	0.124728310843435	3.87378276517492	0.000107158940758089	0.0127408578690233
ENSRNOG00000051812	lincRNA	AC129370.1	9	66878401	66883735	280.879337803895	0.482236320740918	0.151042087986601	3.1927281141909	0.00140935577506674	0.0342034659395401
ENSRNOG00000014248	protein_coding	ERBB4	9	75021790	75528644	1294.73173654036	0.468231624478016	0.158104412334334	2.96153420113206	0.00306110493998591	0.0471024061268178
ENSRNOG00000012424	protein_coding	ADAM23	9	70133969	70290117	3594.02300497199	0.424382164013659	0.13626050916377	3.11449125368817	0.00184262419530251	0.037684423673709
ENSRNOG00000013388	protein_coding	PGAP1	9	61066175	61134963	1576.39105546156	0.414979336331589	0.131544552229949	3.1546675958589	0.00160681060741322	0.0356882161104178
ENSRNOG00000015055	protein_coding	SCG2	9	85237458	85243001	6664.30093542978	0.397623333384222	0.10965825421054	3.62602283108391	0.00028781991853111	0.0198701852512192
ENSRNOG00000011849	protein_coding	NDUFS1	9	69919867	69953182	13197.1313500313	0.396525588868173	0.1014916835998	3.90697616596591	9.3458368334924e-05	0.0116729566128668
ENSRNOG00000022196	protein_coding	BMPR2	9	66568074	66676494	3312.7185797444	0.390975286532255	0.127183740558937	3.0740980318241	0.00211140039812897	0.0398621814981905
ENSRNOG00000016446	protein_coding	GPR45	9	49837868	49841337	304.850796354777	0.36851855425988	0.100513145671769	3.66637171483319	0.000246016246600284	0.0186139868197922
ENSRNOG00000023923	protein_coding	FASTKD2	9	70450444	70470550	640.651884104841	0.366245885270488	0.0979310473890564	3.73983425108772	0.000184141637598503	0.0170689030149271
ENSRNOG00000017707	protein_coding	ABI2	9	67234303	67282600	6183.7186812296	0.355128394536698	0.112037499496212	3.16972795834937	0.00152581719074925	0.0351101175255006
ENSRNOG00000015528	protein_coding	PJA2	9	111998203	112027240	40168.2879147321	0.350327536770038	0.0975454038541317	3.5914304818904	0.000328867904427735	0.0203719514739252
ENSRNOG00000023312	protein_coding	LONRF2	9	45466688	45505767	11091.0414141276	0.346856913034001	0.111566297708645	3.10897574050379	0.00187737132446424	0.0380066213672956
ENSRNOG00000011194	protein_coding	TPP2	9	50581234	50744803	6105.87713028898	0.34600826001995	0.0917677228382081	3.7704788712038	0.000162934597532428	0.0162848676341655
ENSRNOG00000011677	protein_coding	SLC39A10	9	60021534	60070552	10151.8819339198	0.336961168769095	0.107643347738068	3.130348283008	0.00174599162236181	0.0365868495765389
ENSRNOG00000010232	protein_coding	ENPP5	9	19469706	19476646	20679.0324660278	0.31484763130277	0.0832130767043727	3.78363165709297	0.000154556508035999	0.0162848676341655
ENSRNOG00000014319	protein_coding	SMCHD1	9	119676628	119818310	2442.1701558357	0.296386946160336	0.0996707313087495	2.97366079558722	0.00294270180117756	0.0462838890823471
ENSRNOG00000014980	protein_coding	MOB4	9	61720583	61744531	5822.26896528498	0.283196903845212	0.0912229401913086	3.10444832463527	0.00190634225167009	0.0382473547286851
ENSRNOG00000013557	protein_coding	LANCL1	9	74014656	74048244	13064.8803502752	0.27263091618025	0.0868489562664796	3.13913865980996	0.00169445247785406	0.0362637036724739
ENSRNOG00000015158	protein_coding	PIKFYVE	9	71915421	72005838	5390.99615906959	0.248550437653693	0.0817838608025472	3.03911352698028	0.00237275421705682	0.0415259707076265
ENSRNOG00000016486	protein_coding	NOP58	9	66495832	66519788	2339.74643708071	0.231539590175093	0.0756137918673189	3.06213436010959	0.00219764783217409	0.0404850502510205
ENSRNOG00000019975	protein_coding	CDC5L	9	17949764	17988509	2979.9035823046	0.205512968736798	0.0658713774873263	3.11991302711621	0.00180904445313088	0.0373810964860052
ENSRNOG00000013937	protein_coding	ANKRD34C	8	97105071	97115027	311.922849667773	0.712811661410126	0.231630207575108	3.07736917767511	0.00208836483070352	0.0397532319298213
ENSRNOG00000029876	protein_coding	GUCY1A2	8	408001	899974	547.189165490644	0.700387983983162	0.185077643372743	3.7842927498952	0.000154146296315925	0.0162848676341655
ENSRNOG00000057204	snoRNA	RF00494	8	13877994	13878073	1182.55943176202	0.66407660489871	0.220841848675852	3.00702339199048	0.0026381946108021	0.0439142149604736
ENSRNOG00000032374	protein_coding	PAQR9	8	103337472	103339768	807.239478420025	0.574297557734979	0.124922798652023	4.59721975437569	4.28165957039899e-06	0.00447766124195461
ENSRNOG00000023086	protein_coding	LOC100360828	8	81949877	81968589	10453.3151035613	0.537155017420472	0.154053861782816	3.48680007890844	0.000488836632539944	0.0238830235688686
ENSRNOG00000025463	protein_coding	LOC100125362	8	57248620	57255263	9981.29757552893	0.512396060744575	0.122805346032167	4.17242471358178	3.01375196093384e-05	0.00820891238668178
ENSRNOG00000030318	protein_coding	GPR83	8	13365583	13376070	673.804479625112	0.507130013726679	0.154453357179994	3.28338614961726	0.0010256806477383	0.0317852678557553
ENSRNOG00000033654	protein_coding	LOC501038	8	103342929	103351680	465.219602948575	0.495586044972617	0.143543731158774	3.45250914806198	0.000555398643213984	0.0250471653375234
ENSRNOG00000058866	protein_coding	MYO5A	8	82037977	82156617	10331.5158642191	0.481782953516899	0.141434960710367	3.40639224628132	0.000658275294854879	0.0266664131502029
ENSRNOG00000008187	protein_coding	UBASH3B	8	45223992	45375435	1392.84467125038	0.454276974089695	0.12605262582725	3.60386759980918	0.000313516806925844	0.0203719514739252
ENSRNOG00000009613	protein_coding	SH3BGRL2	8	91070073	91160258	271.761371106022	0.453040038411299	0.126248380894265	3.5884819686577	0.000332608992274479	0.0203719514739252
ENSRNOG00000011619	protein_coding	MYO9A	8	64573358	64777543	3562.96496970001	0.449298841728418	0.128613066284108	3.49341520818663	0.00047688440135022	0.02365630866433
ENSRNOG00000023809	protein_coding	OPCML	8	29453643	29962825	7638.10449361291	0.445381159688357	0.149751228611199	2.97414027129423	0.00293810730198154	0.0462838890823471
ENSRNOG00000022252	protein_coding	KBTBD3	8	1459526	1476837	1444.88232112846	0.428277169460457	0.113931330839711	3.75908160032815	0.000170538214445006	0.016482793487746
ENSRNOG00000026753	protein_coding	MPZL3	8	49354115	49376687	248.791960350606	0.407712648892145	0.118094556774629	3.45242541254651	0.000555571050906061	0.0250471653375234
ENSRNOG00000014576	protein_coding	DOCK3	8	115629583	115981910	5247.56390187648	0.385835511865909	0.125150871519629	3.08296304437156	0.00204950604788418	0.0393636539786575
ENSRNOG00000034272	protein_coding	PIAS1	8	67771720	67869019	1562.64204177048	0.382988401686968	0.117613515933771	3.25632984139876	0.00112862556371917	0.0325779182467763
ENSRNOG00000016620	protein_coding	CSNK1G1	8	71547468	71679666	374.194076794728	0.377449543060008	0.115638743481485	3.26404050836511	0.00109835460537196	0.0323997974393114
ENSRNOG00000025554	protein_coding	ZFP445	8	131888047	131899023	2489.44513653334	0.367656435586341	0.116419818056635	3.15802276385182	0.00158843153727741	0.0355196897763098
ENSRNOG00000008444	protein_coding	CBL	8	48489036	48564722	1001.99028776401	0.365856902261189	0.111743699033961	3.27407187540837	0.00106009643140094	0.0318262618012375
ENSRNOG00000010895	protein_coding	TMEM30A	8	87223948	87245951	12651.6550728168	0.363136546530248	0.0974117741365394	3.72785066024205	0.000193119752195105	0.0174129523421651
ENSRNOG00000008039	protein_coding	CUL5	8	58202821	58253688	2342.14624633077	0.360468108602484	0.110570290960341	3.26008103507458	0.00111380386364364	0.0323997974393114
ENSRNOG00000009994	protein_coding	DLAT	8	55062551	55087832	4048.23152821088	0.342784366882025	0.0856583678955041	4.00176159438611	6.2872632080773e-05	0.0107732861736079
ENSRNOG00000012500	protein_coding	DDX10	8	57667472	57830504	1249.72654290032	0.327808257830616	0.110529027338098	2.96581147708721	0.00301885479189979	0.0468657654274101
ENSRNOG00000009170	protein_coding	DMXL2	8	58932580	59077690	9952.17719688605	0.325451734610616	0.107614878733155	3.02422618918351	0.00249269996512265	0.0425659685593376
ENSRNOG00000012386	protein_coding	ZBTB38	8	104589621	104593625	1756.73178246197	0.317369931478234	0.091320638708383	3.47533630915243	0.000510213267989717	0.0242279433647194
ENSRNOG00000043006	protein_coding	EPM2AIP1	8	119524039	119531387	14556.1220516514	0.315410038901252	0.103566919826588	3.04547088422997	0.00232316270651385	0.041178726752738
ENSRNOG00000026833	protein_coding	UBE4A	8	49229717	49271834	7803.15542634614	0.299880466124703	0.0975284916812676	3.07479856352891	0.00210644770112419	0.0398621814981905
ENSRNOG00000057102	protein_coding	PAFAH1B2	8	50259248	50277797	9916.04655471774	0.298775197016319	0.0863708221124843	3.45921446281027	0.000541753352281961	0.0250471653375234
ENSRNOG00000005149	protein_coding	SACM1L	8	132607166	132663502	4326.58619666545	0.282034108261657	0.0922217824598915	3.05821575704544	0.00222659200248145	0.0404850502510205
ENSRNOG00000011922	protein_coding	STT3B	8	123293057	123371257	2764.22515302088	0.265509777348759	0.0833328668471733	3.18613516364061	0.00144187217023499	0.0343336645468617
ENSRNOG00000060723	protein_coding	AABR07071244.1	8	106586689	106602837	3488.96012622148	0.239716937915007	0.0749291888857121	3.19924640156778	0.00137787350187424	0.0339516508781389
ENSRNOG00000018009	protein_coding	RAB8B	8	72638003	72714664	3644.1416361784	0.231852277118857	0.0785300689968143	2.9524012913864	0.00315312863126071	0.0478461441211053
ENSRNOG00000014719	protein_coding	SNX19	8	31497639	31534077	3799.44348286117	0.229644813404331	0.0689743700713412	3.32942240961108	0.000870263081366997	0.0301791926434236
ENSRNOG00000019428	protein_coding	HIGD1A	8	130482493	130491998	6503.20685119844	0.205929914884241	0.0675080682079688	3.05044893670846	0.00228499531887665	0.0408490630931875
ENSRNOG00000058647	protein_coding	AABR07056470.1	7	26440459	26457612	125.4097192595	1.10071556981891	0.2616095678361	4.207474439576	2.58240601966664e-05	0.00813557450135961
ENSRNOG00000006471	protein_coding	PVALB	7	119429019	119441487	6553.23802476886	0.745755861121381	0.174220644393566	4.28052521397356	1.86452760307748e-05	0.00770464322094156
ENSRNOG00000005159	protein_coding	FAM135B	7	112673465	112833083	1114.32110009592	0.637687880023954	0.170904552227487	3.7312515770507	0.000190530835770333	0.0172990451556082
ENSRNOG00000004947	protein_coding	ZFP871	7	15024693	15027933	1266.44448769211	0.61810926885749	0.181667595362464	3.40241894887327	0.000667921634068599	0.0266892259574156
ENSRNOG00000026962	protein_coding	OSBPL8	7	53878610	54027892	3850.88866173661	0.558720539980578	0.141010809184236	3.96225327131189	7.42457176757109e-05	0.0111264208231008
ENSRNOG00000004180	protein_coding	FAM19A2	7	66017086	66172360	1055.7576848291	0.530189274830482	0.158016608752591	3.35527561954331	0.000792859467751658	0.0287860834870728
ENSRNOG00000004527	protein_coding	LIN7A	7	49385705	49656856	718.033094146068	0.512065473243761	0.167652898287348	3.0543192421649	0.00225571902119457	0.0406865000060761
ENSRNOG00000046492	protein_coding	NEMP1	7	70987861	70995474	97.2193729766798	0.509162402590685	0.165318542564264	3.07988683358225	0.00207079261080893	0.0395695715593477
ENSRNOG00000007839	protein_coding	SLC16A7	7	68446193	68549763	541.171296843058	0.504758799638509	0.156822683341298	3.21865937301932	0.00128791377686028	0.0336066601677095
ENSRNOG00000011369	protein_coding	KCNS2	7	73588163	73590385	295.458602041269	0.47392071640827	0.15060805239563	3.14671565610141	0.00165115447732464	0.0359143534888671
ENSRNOG00000026793	protein_coding	NT5DC3	7	27309966	27363394	1122.98385831931	0.472776192613831	0.138233168102946	3.42013569609967	0.000625899061705786	0.0261916029145653
ENSRNOG00000004026	protein_coding	ATP2B1	7	41114697	41220579	23947.8553151591	0.459637769257291	0.133351211030696	3.44682111024463	0.000567224036704532	0.025215380693978
ENSRNOG00000015741	protein_coding	SLC2A13	7	132430853	132757558	5022.37334671116	0.437822915261859	0.128737306946587	3.40090161621535	0.000671639956341078	0.0266892259574156
ENSRNOG00000015538	protein_coding	ABCD2	7	132294562	132343169	2529.12365269324	0.416874428199962	0.125768960467911	3.31460502375961	0.000917726979187961	0.0309910586783609
ENSRNOG00000048577	protein_coding	ZFP955A	7	15785410	15790366	3687.26411657896	0.415849997425178	0.0961123286113188	4.32670816984248	1.51354275942234e-05	0.00770464322094156
ENSRNOG00000046527	protein_coding	PHF20L1	7	108613739	108756747	2917.64124171172	0.401990552818275	0.110097744044581	3.65121516618451	0.000261002456782471	0.0191850736200521
ENSRNOG00000003803	protein_coding	ZDHHC17	7	53653116	53714879	7497.98193265999	0.395785209238154	0.107484865380686	3.68224128891428	0.000231192436828062	0.0184638533561441
ENSRNOG00000004148	protein_coding	CDK17	7	34001506	34079616	7780.50482472913	0.392535779801799	0.128724505518987	3.04942542384753	0.00229279549706872	0.0409396535656574
ENSRNOG00000033056	protein_coding	AABR07055917.1	7	15821037	15821927	313.260768281681	0.391273559893866	0.132415640100379	2.95488931365854	0.00312781245020595	0.0476483948050618
ENSRNOG00000005206	protein_coding	KCNQ3	7	106717229	107009330	1451.52769262317	0.389310328647672	0.101931287582454	3.81934083127077	0.000133808769351305	0.0146320377638824
ENSRNOG00000008533	protein_coding	AGO2	7	114339434	114380613	568.637475629675	0.383956998534158	0.128712170875733	2.98306675990148	0.00285375739425699	0.0456422078134836
ENSRNOG00000006870	protein_coding	MTDH	7	72772440	72827908	3275.88331478974	0.373048412257138	0.114113404563721	3.26910246594937	0.00107889223467542	0.0322170760991729
ENSRNOG00000004152	protein_coding	LRP12	7	78859784	78930832	2079.00269019467	0.364230141026249	0.110802812196181	3.28719220935806	0.0010119174003581	0.0317852678557553
ENSRNOG00000029416	protein_coding	AC109942.1	7	15279611	15283112	468.336064861034	0.362488868170798	0.123104090669585	2.94457207879247	0.00323401607880819	0.0484003944821434
ENSRNOG00000023202	protein_coding	USP15	7	66595742	66687278	3255.70295385391	0.336540099559919	0.101638270071717	3.31115532881908	0.000929116197495551	0.0312087214230512
ENSRNOG00000058053	protein_coding	UBE2N	7	36610147	36640189	8211.60961887551	0.336343800600296	0.0874555298867623	3.84588374269523	0.000120118710033068	0.0135300631203412
ENSRNOG00000032552	protein_coding	ZFP799	7	15069254	15073052	903.206355230269	0.327296287114056	0.111861169863333	2.92591510989856	0.00343444639566218	0.049595498801905
ENSRNOG00000036841	protein_coding	CBX5	7	144819420	144837583	3592.89858964786	0.325644234786164	0.09301359439813	3.50103914264721	0.000463447768972883	0.0234557804965634
ENSRNOG00000005291	protein_coding	SLC38A1	7	137975549	138039984	3080.63990729652	0.317920324528385	0.097288774626968	3.26780068664015	0.00108386665469482	0.0322170760991729
ENSRNOG00000007834	protein_coding	CAND1	7	62124362	62162453	5516.609284537	0.317712366197165	0.105053140380278	3.02430146349828	0.00249207978059811	0.0425659685593376
ENSRNOG00000024929	protein_coding	NUDCD1	7	83301941	83348487	1076.93251304632	0.277081649844281	0.0919178530487521	3.01444866969771	0.00257446770766645	0.0432377810858197
ENSRNOG00000050317	protein_coding	UHRF1BP1L	7	30408519	30455783	6174.43098703275	0.253830898750583	0.0836583968464714	3.03413534467328	0.0024122618249818	0.041681769780914
ENSRNOG00000006370	protein_coding	RGD1310852	7	97889517	97944151	1412.89469869101	0.246210129280318	0.0729621433198764	3.37449145649269	0.000739522114322244	0.0278318846265904
ENSRNOG00000004220	protein_coding	EBAG9	7	83564563	83582508	2150.84054725879	0.234304707104312	0.0737966687404223	3.17500384642662	0.00149834515102099	0.0347472271013087
ENSRNOG00000024027	protein_coding	LEMD3	7	62996336	63045728	1112.74931077808	0.231549463294897	0.0724241645125522	3.19712992001124	0.00138802394091382	0.0339516508781389
ENSRNOG00000023520	protein_coding	CS	7	2752680	2778963	6773.05927938026	0.212021694068578	0.0722725201898215	2.93364190859416	0.00335010469846345	0.0490039050415507
ENSRNOG00000025504	protein_coding	ANKRD46	7	75279446	75288365	9921.58489410703	0.211211360397034	0.0670927220766553	3.14805173884165	0.00164362598707442	0.0358570278043864
ENSRNOG00000013821	protein_coding	AABR07065925.1	6	146466635	146470456	69.1785484863573	0.708418385484083	0.205729566091879	3.4434447072508	0.000574354025403831	0.0253776823407789
ENSRNOG00000006410	protein_coding	AKAP5	6	99356509	99361909	2020.87527467511	0.628797714788659	0.181851242144162	3.45775870087366	0.00054468900437604	0.0250471653375234
ENSRNOG00000008806	protein_coding	CLIP4	6	23222021	23316962	473.347275484764	0.538596924424444	0.127248640233253	4.232634026086	2.30970186396897e-05	0.00794806757427814
ENSRNOG00000011040	pseudogene	AABR07063855.1	6	52822568	52824393	2759.09455105665	0.504350680639237	0.15562505266394	3.24080648973878	0.00119192065181077	0.0329194644982422
ENSRNOG00000004218	protein_coding	KLHL28	6	86684413	86713370	1395.21830363442	0.477812885857025	0.145203998024147	3.29063174815315	0.000999626795293449	0.0317543370734896
ENSRNOG00000024525	protein_coding	ALKBH8	6	18877907	18949393	869.743675285786	0.457373459489869	0.141515613172666	3.23196465206859	0.00122942263219986	0.0334120892264287
ENSRNOG00000007326	protein_coding	PREPL	6	8318979	8346197	11173.6945062986	0.41284457516193	0.103845372564275	3.97557026343569	7.02108098984803e-05	0.0109565431571785
ENSRNOG00000010098	protein_coding	PLEK2	6	102075632	102095201	373.794140358628	0.406598649072886	0.10990822290951	3.69943793384458	0.000216077473025894	0.0180841152145302
ENSRNOG00000007884	protein_coding	BCAP29	6	50883787	50923510	2373.33798880762	0.399185994846748	0.105564954518884	3.78142534770231	0.000155932984366911	0.0162848676341655
ENSRNOG00000050220	protein_coding	NRXN1	6	13886740	15191660	8665.37519413159	0.392848415731532	0.125197594773269	3.13782717985099	0.00170205198412447	0.0362940284229208
ENSRNOG00000004823	protein_coding	DOCK4	6	60566196	60782556	3073.1835935356	0.370345693759108	0.0868105548237915	4.26613669859428	1.98886945228843e-05	0.00770464322094156
ENSRNOG00000006364	protein_coding	DLD	6	50597677	50618694	10480.7089240087	0.335850539525911	0.0995725729840386	3.37292217586612	0.000743749710134485	0.0278552860188118
ENSRNOG00000046256	protein_coding	RALGAPA1	6	76396784	76608864	5124.02814208342	0.334940250899582	0.091736778125643	3.65110109318257	0.000261118425989637	0.0191850736200521
ENSRNOG00000059295	protein_coding	SELENOI	6	27473748	27512287	3445.90439419733	0.322649582940496	0.0907818476735955	3.55412002739332	0.000379246088754159	0.0215207789985835
ENSRNOG00000007006	protein_coding	SLC3A1	6	8284878	8318674	4129.02052233868	0.321300048038141	0.10544720976086	3.04702275922526	0.00231120209613818	0.0411212810002923
ENSRNOG00000004657	protein_coding	SEC23A	6	80060916	80107236	4522.55590731352	0.320625614021501	0.103355727425858	3.10215623272065	0.00192116537278991	0.0383436889451744
ENSRNOG00000004415	protein_coding	TOGARAM1	6	86713604	86780147	3763.30769262265	0.313683264373609	0.104822461429056	2.99251954301714	0.00276684951585498	0.0449080959881078
ENSRNOG00000004857	protein_coding	L2HGDH	6	92016622	92057816	485.674197475212	0.306877186021218	0.0932083306080742	3.29237938303591	0.000993435005968775	0.0317543370734896
ENSRNOG00000031440	protein_coding	NOVA1	6	66963510	67085390	2550.07203554125	0.29559259720516	0.089071962602117	3.31858183618978	0.000904758066948644	0.0309347644904518
ENSRNOG00000028366	protein_coding	GPHN	6	101532518	101859164	3119.20501381916	0.291831438746863	0.0831678253117302	3.50894637022212	0.000449885610649768	0.0233494183979495
ENSRNOG00000007785	protein_coding	TRMT5	6	96153014	96171779	882.997402540496	0.285029475250124	0.0928627433314091	3.06936307312082	0.00214515715220144	0.0402210254031662
ENSRNOG00000009432	protein_coding	EIF2S1	6	102048372	102073041	3489.91347815392	0.271694445933529	0.0752808902091014	3.60907589135657	0.000307289710535982	0.0203719514739252
ENSRNOG00000005877	protein_coding	LRPPRC	6	7984019	8066868	4568.27272099429	0.252287128755088	0.0683698646401954	3.69003405349387	0.00022422403436872	0.0183670669163435
ENSRNOG00000058593	protein_coding	ZBTB1	6	99402360	99424019	484.9099002539	0.244140349414232	0.0823891339006195	2.96325908351849	0.00304400240284306	0.0470125773164864
ENSRNOG00000007851	protein_coding	PSMA3L	6	93423002	93444240	10200.4605174168	0.243878905988903	0.0818014918102632	2.98135034694202	0.00286980272024911	0.0456583974134986
ENSRNOG00000004751	protein_coding	JKAMP	6	94835845	94849784	3127.77909013015	0.239197113347473	0.0748569835917908	3.19538808365375	0.00139642929776165	0.033960888489882
ENSRNOG00000005279	protein_coding	NDUFAF7	6	1534594	1545828	2147.87818172502	0.237801155157954	0.0722709779335172	3.29041009209408	0.00100041466039208	0.0317543370734896
ENSRNOG00000005623	protein_coding	ANKMY2	6	55648021	55689218	2974.20122283682	0.199078511030938	0.0560041728663598	3.55470853048736	0.000378398313266817	0.0215207789985835
ENSRNOG00000042603	protein_coding	TTC39B	5	101304982	101405656	1008.09328258906	0.633770327878999	0.124599445325096	5.08646187168337	3.64805018347629e-07	0.000607238219985092
ENSRNOG00000005375	protein_coding	RGD1564053	5	6936016	7465510	929.307310138773	0.622239401398618	0.158697341341727	3.9209188770134	8.82119576094885e-05	0.0114391485565007
ENSRNOG00000016180	protein_coding	PDP1	5	25577451	25584288	4971.7952589642	0.595836802819312	0.16022886551442	3.71866081000049	0.000200281773124018	0.0177914789451903
ENSRNOG00000007706	protein_coding	PRKAA2	5	124574079	124642569	840.628831940972	0.566013319151494	0.172664654889911	3.27810760987753	0.00104505547600622	0.0317852678557553
ENSRNOG00000006919	protein_coding	CLVS1	5	22380334	22578297	752.368779920332	0.563876313299541	0.139927479842154	4.02977538033006	5.58301762767341e-05	0.00995704608097325
ENSRNOG00000008475	protein_coding	FUT9	5	40032855	40237591	1171.04962095333	0.552378131225825	0.185417396951906	2.97910627754689	0.00289090489482252	0.0458405884956089
ENSRNOG00000027278	protein_coding	PRAMEF8	5	162183327	162199050	581.944735928449	0.526057757046559	0.122531089675289	4.29325943677338	1.76069067225443e-05	0.00770464322094156
ENSRNOG00000006980	protein_coding	VCPIP1	5	9230984	9257934	2942.431656677	0.501759578045917	0.114013558974597	4.40087637434168	1.07814541181474e-05	0.00769128400685553
ENSRNOG00000010484	protein_coding	ZDHHC21	5	100924622	100977902	1640.29839274341	0.483746108478482	0.130403993724379	3.70959580809255	0.000207590391423004	0.0179763679416649
ENSRNOG00000025558	protein_coding	PALM2	5	74649765	74788497	1683.14371031714	0.482560828990975	0.150436637586783	3.207734742892	0.00133784829517759	0.0337797935849352
ENSRNOG00000008169	protein_coding	SLC24A2	5	105336262	105582375	40406.012960513	0.481965760123023	0.117620486230444	4.09763448162209	4.17393681115633e-05	0.00893380912851067
ENSRNOG00000007675	protein_coding	GPR63	5	39329423	39370900	411.837298249114	0.480320017756788	0.135093678493255	3.55545887205055	0.000377319968352088	0.0215207789985835
ENSRNOG00000022402	protein_coding	LUZP1	5	154868534	154907634	3514.28386637716	0.450975613772055	0.11543163935802	3.90686311205648	9.35020888821851e-05	0.0116729566128668
ENSRNOG00000051069	protein_coding	AC134204.1	5	74727494	74954576	1268.68083357952	0.448276343063568	0.145063853831351	3.09020015133974	0.00200021654716356	0.0389665072731563
ENSRNOG00000010859	protein_coding	ZYG11B	5	127847129	127878792	3575.23881240769	0.445758661257621	0.131280267135086	3.39547344765029	0.000685100186464268	0.0268729681117103
ENSRNOG00000026271	protein_coding	TMEM245	5	73918747	73986373	1073.23685977476	0.415799597441823	0.128063463442026	3.24682455296904	0.00116700305600852	0.0329194644982422
ENSRNOG00000060051	pseudogene	AABR07049038.1	5	101300904	101301256	228.465195714896	0.382462350759934	0.125241344722997	3.05380265283678	0.00225960670215976	0.0406865000060761
ENSRNOG00000005850	protein_coding	GDAP1	5	1328913	1347921	5047.88573088514	0.380205071137497	0.120938293355522	3.14379391827376	0.00166772842154436	0.0360003450765938
ENSRNOG00000016137	protein_coding	RAD23B	5	72103704	72141700	35768.1345463732	0.367392361972263	0.105926586662257	3.4683677964974	0.000523630096298045	0.0245909168421349
ENSRNOG00000010169	protein_coding	ATPAF1	5	134641608	134667084	3563.45552445284	0.351219603118419	0.100726794338128	3.48685377536604	0.000488738498926684	0.0238830235688686
ENSRNOG00000008314	protein_coding	ORC3	5	50020815	50075454	1734.87052279068	0.349877614499191	0.118645448426467	2.94893414909241	0.00318871912231437	0.0479604382231564
ENSRNOG00000027079	protein_coding	IMPAD1	5	17633766	17663589	3394.46011812776	0.33666618570978	0.108850870184286	3.09291221227537	0.00198202757336772	0.0388140589236886
ENSRNOG00000009015	protein_coding	NFX1	5	57291156	57348720	2900.1833129696	0.333810810164763	0.111393113638247	2.9966916199939	0.0027292664941382	0.0445393696608762
ENSRNOG00000006335	protein_coding	KLHL9	5	107323258	107327442	7445.39476729956	0.324963731172599	0.104898901342219	3.09787544973849	0.00194913327002832	0.0385653275206104
ENSRNOG00000008688	protein_coding	USP45	5	35916804	35984524	2169.08795853121	0.31825621568158	0.0930178538612629	3.42145300574514	0.000622874884023829	0.0261916029145653
ENSRNOG00000027183	protein_coding	ZFYVE9	5	128234909	128333805	3170.34600669689	0.315682449357256	0.0987763765811259	3.1959306494502	0.00139380608784037	0.0339522097592466
ENSRNOG00000007506	protein_coding	NDUFAF4	5	39251337	39257512	2009.2179674512	0.310818710763363	0.0797364186927694	3.89807713788817	9.69595334774429e-05	0.0118078280990151
ENSRNOG00000029152	protein_coding	TMEM69	5	135394016	135397591	1851.71381338214	0.305581003977139	0.096555457646017	3.16482373370786	0.00155176927281848	0.0351695241695819
ENSRNOG00000015644	protein_coding	UGCG	5	76386836	76419560	7295.79862982146	0.305321617018784	0.0917945085698482	3.32614250869331	0.0008805689510822	0.0303958604980701
ENSRNOG00000008156	protein_coding	TGS1	5	16413356	16446881	1382.14587353129	0.289737498020505	0.0927579536687084	3.1235865665528	0.0017866130126388	0.0370709827456258
ENSRNOG00000014664	protein_coding	VIRMA	5	25042710	25120264	2088.01157833985	0.289012013636167	0.087719561227692	3.29472707787473	0.000985173113497736	0.0317543370734896
ENSRNOG00000008872	protein_coding	TMEM68	5	16382538	16413307	1886.23138540582	0.272627517923593	0.0748969380705184	3.64003556015739	0.000272600391189428	0.0192682308124682
ENSRNOG00000046794	protein_coding	KHDRBS1	5	147927152	147953093	10091.6126154203	0.261329547750495	0.0859468943169478	3.04059326200648	0.00236112554958041	0.0414766541885437
ENSRNOG00000007051	protein_coding	RRAGA	5	104941066	104942662	4037.19197973239	0.258196674376241	0.0757305769379312	3.40941116278382	0.000651032776854923	0.0265752643870943
ENSRNOG00000009683	protein_coding	SDCBP	5	19471664	19498485	17212.5549615712	0.255518915866317	0.084941646073159	3.00817005178169	0.00262826025996341	0.0438860996490967
ENSRNOG00000006697	protein_coding	PIP4P2	5	28395296	28442924	3640.43825124852	0.235086448047126	0.0725298029686074	3.24123930336439	0.00119011232641184	0.0329194644982422
ENSRNOG00000007434	protein_coding	UBE2J1	5	48274477	48290658	2408.6200414243	0.227433774751253	0.0720319903326061	3.15739956234837	0.00159183063086696	0.0355196897763098
ENSRNOG00000017426	protein_coding	RRAGC	5	141572536	141590781	4073.99026429232	0.220388836286092	0.0729822377528004	3.01975991792106	0.00252975126993657	0.0428712712385971
ENSRNOG00000023605	protein_coding	NCBP1	5	61734118	61766481	3124.03433604614	0.211197587851416	0.0704500111600263	2.99783611633053	0.00271903844692058	0.0444208451181213
ENSRNOG00000046972	protein_coding	CHRM2	4	64088900	64091090	454.487196606498	0.669490546236867	0.163189762452293	4.10252785576904	4.08660636397915e-05	0.00893380912851067
ENSRNOG00000061984	lincRNA	AABR07060481.1	4	75593043	75708915	342.023309000446	0.664117815296932	0.152870499948643	4.34431636921473	1.397100519527e-05	0.00770464322094156
ENSRNOG00000006144	protein_coding	CNTN3	4	134784668	135069970	602.977591284998	0.649076626812631	0.192897514546412	3.3648781236964	0.000765774765318571	0.0283597779750506
ENSRNOG00000052445	protein_coding	KDM7A	4	66922013	66955732	855.496064342346	0.633925156443781	0.161591653907347	3.92300679592808	8.74506835622854e-05	0.0114391485565007
ENSRNOG00000023337	protein_coding	SEMA3A	4	18178656	18396035	674.928316686723	0.582288547512427	0.155081132821612	3.75473493724234	0.000173525015174091	0.0165578232632042
ENSRNOG00000045100	miRNA	GM22892	4	169569383	169569487	139.711429537668	0.554714353172833	0.182631068710463	3.03734932445835	0.00238668691788846	0.0415726066533578
ENSRNOG00000010011	protein_coding	OSBPL3	4	80025440	80107884	1291.41009610724	0.521035005102175	0.133212756061583	3.91129964206511	9.18007941414571e-05	0.0116548109918065
ENSRNOG00000033531	protein_coding	CACNA2D1	4	15710417	16130848	4538.34294299565	0.514785599951083	0.150728463709189	3.41531776602126	0.000637076425508273	0.0263022021932777
ENSRNOG00000008869	protein_coding	PPP1R9A	4	29978739	30241911	5394.1654307498	0.463397667609231	0.130998089282833	3.53743837140041	0.000404028463631693	0.0221887738682799
ENSRNOG00000013314	protein_coding	AVL9	4	87026530	87066356	1297.95064541933	0.450154132886448	0.110151667567349	4.08667560671483	4.37598294807432e-05	0.00915779433608218
ENSRNOG00000006617	processed_transcript	AABR07060487.1	4	75325651	77023138	2661.88953828067	0.439060440364583	0.121995799646674	3.59897997829595	0.000319467781344412	0.0203719514739252
ENSRNOG00000042478	protein_coding	ADAM22	4	22859622	22996645	2217.94469054883	0.43796910665154	0.130226040470931	3.36314538219645	0.000770597699606358	0.0283597779750506
ENSRNOG00000036911	protein_coding	BICD1	4	184019087	184165540	1205.88819293004	0.437174151870619	0.132791700269854	3.29217978971735	0.000994140355447441	0.0317543370734896
ENSRNOG00000026705	protein_coding	DGKI	4	64374342	64831473	1976.87172632399	0.436830163741836	0.116543802996562	3.74820584630076	0.000178104057230741	0.01688587743053
ENSRNOG00000005662	protein_coding	GRM7	4	142780987	143367578	1063.3694808192	0.43218245753484	0.13096361925333	3.30001919616199	0.000966782153437401	0.0316922613580869
ENSRNOG00000021938	protein_coding	LRRTM4	4	110699557	111497643	2064.14809082992	0.420003286645368	0.128114257834309	3.27834929339841	0.0010441610321237	0.0317852678557553
ENSRNOG00000019750	protein_coding	KCNA1	4	159190804	159192526	2345.19949228933	0.417186229787117	0.0954002530910721	4.3730096752349	1.22545290817717e-05	0.00770464322094156
ENSRNOG00000006893	protein_coding	PPM1K	4	88694583	88718533	3868.77010206341	0.411202847787342	0.108473990887111	3.79079671010981	0.000150164826057599	0.0160687089940635
ENSRNOG00000010452	protein_coding	LOC100363502	4	80331227	80333326	27057.3836545535	0.406734547477086	0.101818883522624	3.99468677523565	6.47798369386924e-05	0.0107732861736079
ENSRNOG00000010349	protein_coding	GHRL	4	145674157	145678066	298.456484844751	0.405305717420588	0.132037811262578	3.06961857020315	0.0021433230910651	0.0402210254031662
ENSRNOG00000005652	protein_coding	CNTN4	4	138269142	138787525	2688.54086137193	0.395579219952982	0.128115177869203	3.08768427388706	0.00201722662212093	0.0389936413238629
ENSRNOG00000005691	protein_coding	RNF32	4	2053712	2111610	344.571613605733	0.39532247107614	0.118379561573464	3.3394486837224	0.000839448587514438	0.0295835290243779
ENSRNOG00000009322	protein_coding	CCDC126	4	78981987	79003053	502.15019215899	0.381708869627893	0.119369170169987	3.19771737613928	0.00138519966687292	0.0339516508781389
ENSRNOG00000011857	protein_coding	MTPN	4	63012011	63039422	9023.17559846634	0.378506051117262	0.116670619625325	3.24422765845244	0.00117769577528275	0.0329194644982422
ENSRNOG00000008463	protein_coding	RUNDC3B	4	22445414	22586689	1894.09163009716	0.364704617474708	0.124134238318482	2.93798570334005	0.00330352257289105	0.0488549572206128
ENSRNOG00000011509	protein_coding	AGK	4	68483320	68560801	1246.9849016256	0.36192569598897	0.0919786768313276	3.93488695920986	8.32358626711846e-05	0.0114391485565007
ENSRNOG00000047453	protein_coding	CASD1	4	29639154	29691928	1498.48048189665	0.345936253634632	0.0919498023443418	3.76222944274681	0.000168405444351081	0.0163823504014516
ENSRNOG00000027433	protein_coding	LOC100910708	4	62019970	62030874	1273.8432521582	0.34381127971864	0.112655459357024	3.05188298623898	0.00227410733202406	0.0408116825168107
ENSRNOG00000007546	protein_coding	ASNS	4	33743364	33761163	1645.94906398013	0.330889551634792	0.0924105742293904	3.58064598552787	0.000342745779796456	0.0206211828398824
ENSRNOG00000010957	protein_coding	BRAF	4	67396192	67520356	1641.17806751829	0.330673432597497	0.0984131521857954	3.3600532576501	0.000779274487883845	0.0284046498856153
ENSRNOG00000059589	protein_coding	LMBR1	4	2116094	2201749	1383.937401562	0.325061649987221	0.0958173225022097	3.39251443787447	0.000692542821810921	0.0268729681117103
ENSRNOG00000049378	protein_coding	AABR07062583.1	4	183476093	183544850	1461.9251876266	0.32504070563085	0.100645088054974	3.22957346366776	0.00123975025678222	0.0335247267091236
ENSRNOG00000009734	protein_coding	AKR1B8	4	61771970	61828657	2555.63774408553	0.321600032609463	0.10819049960053	2.97253486948392	0.00295351659374834	0.0462838890823471
ENSRNOG00000047635	protein_coding	TMEM178B	4	68011932	68059249	7827.8095542611	0.321034577042972	0.0984431295349115	3.26111714001455	0.00110974184690304	0.0323997974393114
ENSRNOG00000007947	protein_coding	FAM13A	4	89183768	89281222	839.582721978496	0.315544451232171	0.0609963227097916	5.17317171288292	2.30153321256618e-07	0.000492560986535056
ENSRNOG00000006941	protein_coding	THUMPD3	4	144985880	145008831	2407.33703275126	0.310207632695863	0.0995011447865033	3.11762878066847	0.00182312277327821	0.0375599037950825
ENSRNOG00000009894	protein_coding	VPS50	4	28441301	28551784	4998.03788369891	0.297925376024608	0.0979847218780485	3.04052887342381	0.00236163046677978	0.0414766541885437
ENSRNOG00000013431	protein_coding	RSBN1L	4	10748745	10809142	797.042074482714	0.297152901232224	0.0885954800512283	3.35404132423463	0.000796404680077655	0.0287860834870728
ENSRNOG00000005376	protein_coding	MAD2L1	4	97531083	97537086	511.980947363646	0.289737099901342	0.0903877508418425	3.20549075735178	0.00134832376957319	0.0337797935849352
ENSRNOG00000046023	protein_coding	EXOC4	4	60549197	61355994	3033.46030816223	0.288210862225645	0.0893290902617988	3.22639423933434	0.00125360552126429	0.0336066601677095
ENSRNOG00000017911	protein_coding	TCAF1	4	72124234	72143748	4334.20515613841	0.277121098556567	0.0893815176557667	3.10042954991923	0.00193240177056048	0.0384562720886834
ENSRNOG00000049593	protein_coding	WBP11L1	4	170772163	170810080	4874.29091978269	0.272398863848391	0.0886672992967106	3.07214571785763	0.00212525949120643	0.0399688981994192
ENSRNOG00000006975	protein_coding	WASL	4	51677722	51726212	5739.84154472852	0.260571149796132	0.0833633261385445	3.12572880505126	0.00177365033749574	0.0369042440361441
ENSRNOG00000010702	protein_coding	UBE3C	4	2505909	2606655	5427.81328335166	0.258208181031061	0.0875073196347729	2.95070380522153	0.00317050796978683	0.0479287385422568
ENSRNOG00000010601	protein_coding	SRPK2	4	8066737	8185935	8854.4306419429	0.257854596794955	0.0727192502511082	3.54589184988229	0.000391286759157192	0.0219545578237224
ENSRNOG00000001820	protein_coding	MED21	4	180961142	180968123	1214.31185184038	0.2567075115217	0.0797312754831268	3.21965891008512	0.00128343204976092	0.0336066601677095
ENSRNOG00000011052	protein_coding	GARS	4	85235172	85276044	3956.22971079767	0.252171017692281	0.0851447611994853	2.96167390852704	0.00305971646006807	0.0471024061268178
ENSRNOG00000005496	protein_coding	ING3	4	49017311	49042990	1108.82410603874	0.224118856237042	0.0712714574974604	3.14458079161673	0.00166324978295444	0.0360003450765938
ENSRNOG00000058386	protein_coding	GOLT1B	4	176606649	176619710	3512.3268390942	0.195861972399734	0.0597398338009148	3.27858247902817	0.00104329870948151	0.0317852678557553
ENSRNOG00000009097	protein_coding	IMMT	4	99753500	99792484	5318.16593156345	0.161060742326833	0.0547639480780251	2.94099947099068	0.00327155092552894	0.0486383037082677
ENSRNOG00000029342	protein_coding	SCN7A	3	52777214	52849907	88.8530981124576	0.847729134605845	0.266254250536005	3.18390836164777	0.00145301003422404	0.0343336645468617
ENSRNOG00000026053	protein_coding	GREM1	3	105203309	105214989	340.12691530641	0.756695796479861	0.180320413973312	4.19639562602078	2.71196353016805e-05	0.00820639587137177
ENSRNOG00000004703	protein_coding	MUC15	3	101899068	101912919	603.617052911533	0.682163994009107	0.221193222592155	3.08401851564371	0.00204224884848521	0.039292682635647
ENSRNOG00000007528	protein_coding	KCNH7	3	48671079	48831467	1166.21336811432	0.649134876121022	0.197016487083112	3.29482514753794	0.000984829379811672	0.0317543370734896
ENSRNOG00000008337	protein_coding	GJD2	3	105467480	105470475	390.457121786037	0.613691386488349	0.142781073636785	4.29812839234906	1.72246383933718e-05	0.00770464322094156
ENSRNOG00000004372	protein_coding	CBLN4	3	170033166	170040953	230.517303115785	0.601093324926754	0.193928636959031	3.09955937582204	0.00193808727234203	0.0384562720886834
ENSRNOG00000005335	protein_coding	GALNT13	3	40038336	40624530	858.233189109641	0.594959238213997	0.147618974278464	4.03037103544485	5.56888768893234e-05	0.00995704608097325
ENSRNOG00000007666	protein_coding	CACNB4	3	37955069	38090526	5530.71245935243	0.586115772360583	0.146752060382673	3.99391852374828	6.49902041446075e-05	0.0107732861736079
ENSRNOG00000005457	protein_coding	LAMP5	3	129018592	129031521	5553.65836368825	0.575655942923222	0.15401374866048	3.7376919134164	0.000185717321369275	0.0170689030149271
ENSRNOG00000042321	protein_coding	AABR07052588.1	3	64554633	64554953	118.592302914143	0.540985568286797	0.180937796389242	2.98989807040096	0.0027907055542247	0.0452462769565371
ENSRNOG00000004810	protein_coding	PLCB1	3	128155069	128419545	6888.36859052444	0.497041985006575	0.128714175261566	3.86159476216597	0.000112649303051531	0.0130719063528695
ENSRNOG00000045698	protein_coding	LIN7C	3	101010899	101018433	2041.70899137611	0.472832441081405	0.122358807192422	3.86431064449513	0.000111403371736111	0.0130604382315057
ENSRNOG00000053122	protein_coding	SCN1A	3	52381975	52510507	13352.6871369879	0.451750024588428	0.148863898044813	3.03465131923683	0.00240813918075255	0.041681769780914
ENSRNOG00000043037	protein_coding	ZFP770	3	105661044	105663457	860.356018311869	0.441101623019331	0.107141533160397	4.11699935597314	3.8383714507082e-05	0.00893380912851067
ENSRNOG00000037207	protein_coding	UBR1	3	112800557	112876773	2935.69439432036	0.438777373437376	0.102687190811621	4.27295137757065	1.92902532747052e-05	0.00770464322094156
ENSRNOG00000006639	protein_coding	SCN9A	3	52583951	52664209	459.868927459582	0.434092488789365	0.136288050884924	3.18511040381593	0.00144698793209352	0.0343336645468617
ENSRNOG00000005359	protein_coding	CSRNP3	3	51883559	52120290	913.851794892564	0.431161022948423	0.14273514428575	3.02070681405034	0.00252185418606247	0.0427858409528901
ENSRNOG00000005404	protein_coding	RASGRP1	3	108984029	109044420	20596.3195436979	0.427056504038727	0.108653098317908	3.93045859391145	8.47839940962635e-05	0.0114391485565007
ENSRNOG00000011358	protein_coding	HIPK3	3	94352969	94419048	2931.2795884261	0.421749346356649	0.117038767743186	3.60350125423467	0.000313959231656238	0.0203719514739252
ENSRNOG00000024852	protein_coding	TMX4	3	127528434	127569093	13349.9296331069	0.416361362719926	0.103611111366146	4.0185010780221	5.8569541310862e-05	0.0102026778881165
ENSRNOG00000008616	protein_coding	UBR3	3	56125924	56281055	5145.11851498886	0.411784790484645	0.100795830531684	4.08533555716083	4.40131628194324e-05	0.00915779433608218
ENSRNOG00000001593	protein_coding	LNPK	3	61433863	61494778	1618.98453494287	0.398173133596846	0.101361210443794	3.92825945796729	8.5562872910736e-05	0.0114391485565007
ENSRNOG00000011059	protein_coding	TTBK2	3	112684152	112789289	3454.03971297933	0.397375316303003	0.115425786830693	3.44269098971682	0.000575957011939446	0.0253776823407789
ENSRNOG00000007440	protein_coding	DZANK1	3	138624555	138683318	2672.29075198865	0.390817578614811	0.133285887997223	2.93217522490419	0.00336596774260744	0.0490887523173793
ENSRNOG00000050729	protein_coding	LOC102555217	3	145810436	145810834	426.647118020254	0.38867918241116	0.130732757098487	2.97308181237508	0.00294825855328246	0.0462838890823471
ENSRNOG00000000007	protein_coding	GAD1	3	56861396	56902157	8562.93724609649	0.378361688550107	0.123431569148253	3.06535589850324	0.00217411116638183	0.0403598009709619
ENSRNOG00000001597	protein_coding	ATF2	3	60721135	60795951	4238.51053359701	0.361976970523144	0.12053616228068	3.00305703843668	0.00267282331762192	0.0441186250300252
ENSRNOG00000024693	protein_coding	ZFP831	3	172692452	172804916	763.724052660261	0.351390026042288	0.101790106781763	3.45210391414233	0.000556233465013621	0.0250471653375234
ENSRNOG00000005006	protein_coding	NDUFAF1	3	111458572	111469518	1673.02930943593	0.348864165518746	0.114784304100623	3.03930200433086	0.00237127013775419	0.0415259707076265
ENSRNOG00000018485	protein_coding	GPR155	3	60051535	60105242	2761.71072024206	0.347655702190283	0.109209406376579	3.18338606284047	0.00145563388714239	0.0343414980524096
ENSRNOG00000000170	protein_coding	SLC30A4	3	114805922	114828154	5391.07963894018	0.343360643998478	0.100821343639913	3.40563447780265	0.00066010494229326	0.0266664131502029
ENSRNOG00000050932	protein_coding	PFDN4	3	168124673	168132786	1892.70202324683	0.332813835451744	0.103977835779826	3.20081518292496	0.00137039400557127	0.0339516508781389
ENSRNOG00000004912	protein_coding	ITGAV	3	71114100	71202411	2742.15557495403	0.32558081749813	0.0942195987524285	3.45555300393103	0.000549165206011035	0.0250471653375234
ENSRNOG00000021270	protein_coding	TRMT6	3	125458692	125470413	964.711867556167	0.311345965627514	0.0879240292834545	3.54107936322821	0.000398493695063381	0.0220360556151425
ENSRNOG00000010361	protein_coding	KIF3B	3	148773259	148813293	5502.38470852203	0.293914030224786	0.0839196567297282	3.50232641169358	0.000461214209422219	0.0234218646486585
ENSRNOG00000007673	protein_coding	PPIG	3	55960067	55988968	4950.58614312986	0.282953736276948	0.0915883567781878	3.08940728090816	0.0020055629565199	0.0389936413238629
ENSRNOG00000005366	protein_coding	AABR07053472.1	3	108944141	108977721	1550.15401181419	0.275813167752077	0.090573739927227	3.04517808333501	0.00232542572811003	0.041178726752738
ENSRNOG00000006803	protein_coding	DNAJC10	3	67538289	67578306	9336.69696302513	0.274677194700923	0.0920433755011439	2.98421470535389	0.00284307195357499	0.0455530063492053
ENSRNOG00000005021	protein_coding	ORC4	3	33037034	33075685	1585.41466469868	0.269079099877649	0.0920500962279929	2.92318108186638	0.0034647495402105	0.0497185434363598
ENSRNOG00000007998	protein_coding	SSB	3	56092501	56102001	7306.60662505185	0.2642701949768	0.0880730035693659	3.00058115729711	0.0026946493493407	0.0441186250300252
ENSRNOG00000005276	protein_coding	CSNK2A1	3	147713821	147757862	4858.58884979487	0.253829395693005	0.0708469378300029	3.58278569925024	0.00033994948839291	0.0206185558122032
ENSRNOG00000014836	protein_coding	RALGAPB	3	154905141	154983021	10458.9066468801	0.253674751336778	0.0820171142452333	3.09294899816012	0.00198178190850327	0.0388140589236886
ENSRNOG00000006947	protein_coding	PDHX	3	92909725	92969050	1561.72042851539	0.244972074672196	0.0747397969506545	3.27766577736268	0.00104669248210355	0.0317852678557553
ENSRNOG00000006763	protein_coding	RBM18	3	15444043	15463881	3080.69387116329	0.235206830009976	0.0782897763803218	3.0043109188021	0.00266183152613872	0.0441186250300252
ENSRNOG00000027434	protein_coding	FITM2	3	159856994	159863506	3074.24517573563	0.228256868098247	0.0670734577649186	3.40308783391263	0.000666288573785122	0.0266892259574156
ENSRNOG00000005308	protein_coding	TMX2	3	72073431	72081079	7242.00739955993	0.209885138586722	0.0656015021636729	3.19939531358699	0.00137716191848232	0.0339516508781389
ENSRNOG00000017447	protein_coding	EIF2S2	3	150391460	150412179	7188.05325870897	0.198867596790765	0.0665751324858096	2.98711529914196	0.0028162348761214	0.0454144399129975
ENSRNOG00000061129	protein_coding	PSMD14	3	47578384	47673338	4042.04187182401	0.187890009466738	0.0618619120376919	3.03724866040768	0.00238748416133578	0.0415726066533578
ENSRNOG00000018094	protein_coding	SV2C	2	26501833	26699333	542.316640358273	1.0679540481179	0.29581661710524	3.61018951054382	0.000305973369861709	0.0203719514739252
ENSRNOG00000047014	protein_coding	HOMER1	2	22909569	23009678	3710.00569889799	0.757875824585235	0.186329849115642	4.06738817308264	4.75430109656042e-05	0.00946033566520008
ENSRNOG00000011107	protein_coding	PCSK1	2	91450162	91497091	1431.28644318418	0.648963324727733	0.18733054540663	3.46426859175079	0.000531675361283973	0.0248131731694555
ENSRNOG00000017969	protein_coding	OLFM3	2	217963456	218005509	5007.78112705533	0.620658099991553	0.117868960567294	5.26566194360564	1.39685121213175e-07	0.000348770466815762
ENSRNOG00000013389	protein_coding	AABR07007916.1	2	35077504	35104963	1235.7970708882	0.597994775429821	0.143029338610162	4.18092386667399	2.90327068408453e-05	0.00820639587137177
ENSRNOG00000055404	protein_coding	AABR07012826.1	2	209661244	209779614	203.471874906899	0.584734518825183	0.178589681348763	3.27417863344114	0.00105969598467536	0.0318262618012375
ENSRNOG00000040166	protein_coding	ANKRD34B	2	22000106	22016030	498.140483836071	0.570432252660378	0.153760542506051	3.70987408969326	0.000207362349194346	0.0179763679416649
ENSRNOG00000026392	protein_coding	CDH12	2	72006099	72540263	1145.13443956737	0.551108130973504	0.182112888080319	3.02618961668679	0.00247656940721196	0.0424016986165056
ENSRNOG00000009821	protein_coding	SLITRK3	2	170452702	170460754	1500.33889757346	0.522274838897365	0.124589912873289	4.19195123307079	2.76565454570506e-05	0.00820639587137177
ENSRNOG00000012060	protein_coding	GUCY1B1	2	180976939	181026024	7852.79292538231	0.519411440020507	0.13798937351944	3.76414086659603	0.000167122659844576	0.0163823504014516
ENSRNOG00000018285	protein_coding	KCNA2	2	209838869	209852471	14782.8657628035	0.514757527089692	0.136485512420321	3.77151770881326	0.000162257640263236	0.0162848676341655
ENSRNOG00000009899	protein_coding	SKIL	2	115866701	115891097	2591.32403951994	0.501849822116289	0.135531074712299	3.70283953832431	0.000213199738669475	0.018044888615861
ENSRNOG00000054751	protein_coding	LMBRD2	2	58534476	58590758	2771.26207867875	0.478838669839534	0.133959843452264	3.57449409837631	0.000350905727158844	0.0208607884863756
ENSRNOG00000017986	protein_coding	ZFP458	2	86971147	86980515	375.240216705283	0.476375953881839	0.135567475353985	3.51393984905272	0.000441512778729171	0.0233494183979495
ENSRNOG00000014323	protein_coding	EXTL2	2	218951141	218971886	2386.46507120229	0.448036743811578	0.112225760455692	3.99228075615019	6.54408278351459e-05	0.0107732861736079
ENSRNOG00000010819	protein_coding	HSPA4L	2	127625683	127677503	6789.60804920895	0.444951466937583	0.0992989705160335	4.48092729083972	7.43194290044646e-06	0.00654929038774049
ENSRNOG00000045639	protein_coding	RGD1560883	2	4195917	4754318	687.065961487073	0.434697822399447	0.127282769796228	3.41521341101684	0.000637320565793992	0.0263022021932777
ENSRNOG00000011066	protein_coding	MARCH6	2	84536669	84608712	5320.64338268321	0.429019308591035	0.102981507073027	4.16598397891777	3.1001247426451e-05	0.00829338728027968
ENSRNOG00000013045	protein_coding	SETD7	2	140576188	140618405	3710.69387508619	0.417936377002923	0.135642064668842	3.08117085966863	0.00206188295114504	0.0394955354686373
ENSRNOG00000032576	protein_coding	NLGN1	2	111057291	111793326	4081.26451081429	0.417798228601287	0.116303141357853	3.59232109918481	0.000327745651727347	0.0203719514739252
ENSRNOG00000004978	protein_coding	PRKACB	2	252605307	252691886	12404.2649086706	0.416459480001324	0.119387426462844	3.48830268261906	0.000486097456745535	0.0238830235688686
ENSRNOG00000016505	protein_coding	FAM169A	2	27905535	27938525	1564.24651388814	0.409718451217444	0.126698285668477	3.2338121155761	0.00122149784679909	0.033331984048993
ENSRNOG00000025160	protein_coding	TMEM56	2	224772893	224802997	1052.62889959848	0.409033731692981	0.139901717061148	2.92372202632939	0.00345873463336549	0.0497185434363598
ENSRNOG00000011341	protein_coding	RICTOR	2	56052643	56101803	2125.89099244585	0.399011731547167	0.129090426945754	3.09094749306887	0.00199518912117941	0.0389191773755062
ENSRNOG00000013535	protein_coding	CDH6	2	63101739	63166509	892.669484430906	0.395496897672406	0.11222938337677	3.52400490649286	0.00042507637782013	0.0229067237990049
ENSRNOG00000013313	protein_coding	NCEH1	2	112868707	112934953	6345.14909748042	0.389450855251584	0.106911976657471	3.6427242992553	0.000269767731556737	0.0192682308124682
ENSRNOG00000056332	protein_coding	MIGA1	2	257493875	257546799	1837.37647122052	0.383042985852192	0.11544244608691	3.31804287622095	0.000906505681283515	0.0309347644904518
ENSRNOG00000012982	protein_coding	MAP9	2	181331464	181367244	7036.81979071654	0.380648448226625	0.117790584997527	3.23156938421365	0.00123112430765561	0.0334120892264287
ENSRNOG00000060107	protein_coding	DNAJB14	2	243018975	243151933	982.039578133511	0.378532312576911	0.120066380784282	3.15269195343702	0.00161772422078373	0.0357978235621285
ENSRNOG00000015226	protein_coding	MAN1A2	2	202891537	203043847	2753.6065674681	0.378328808831274	0.115506513789509	3.27538938211496	0.00105516427953905	0.0318262618012375
ENSRNOG00000011639	protein_coding	MRPL47	2	119128309	119139451	1362.32615909108	0.374529880812295	0.101914982053825	3.67492466038498	0.0002379196109784	0.0185639254795178
ENSRNOG00000011859	protein_coding	EIF5A2	2	115337439	115354203	7790.90555477249	0.344973707528005	0.0988960132550874	3.48824685822468	0.00048619896543851	0.0238830235688686
ENSRNOG00000018510	protein_coding	CDK7	2	30710643	30735514	1167.3465148004	0.341349602494734	0.104688896820763	3.26060941380591	0.00111173065684034	0.0323997974393114
ENSRNOG00000010084	protein_coding	YTHDF3	2	100677411	100710417	3857.7157891452	0.339072984737184	0.102520857324517	3.30735611841296	0.000941810794195839	0.0313075235488613
ENSRNOG00000013409	protein_coding	GCLM	2	225827504	225847874	1008.75102342689	0.3344747329126	0.0982367170987752	3.40478329071494	0.000662165789458345	0.0266664131502029
ENSRNOG00000010199	protein_coding	GLRB	2	179769009	179842547	10437.5578061922	0.334113061681468	0.0994068780550742	3.36106583587063	0.00077642316258227	0.0284046498856153
ENSRNOG00000012019	protein_coding	B3GALNT1	2	166226754	166255302	1520.50582926281	0.331481252521622	0.0964846714832559	3.43558461075496	0.00059127679695349	0.0256751237540876
ENSRNOG00000010768	protein_coding	KPNA4	2	165684345	165739874	3323.07977418192	0.330672767852403	0.103646275148928	3.19039702466166	0.00142077463029309	0.0342595772077378
ENSRNOG00000049662	protein_coding	ZFP708	2	86470143	86475096	395.288464842509	0.330197759689177	0.105483850743513	3.13031575318637	0.00174618499747849	0.0365868495765389
ENSRNOG00000046168	protein_coding	PPM1L	2	166140112	166218774	6934.52686054193	0.327317373752189	0.11188950588682	2.92536258121724	0.0034405509356834	0.049595498801905
ENSRNOG00000052343	protein_coding	EIF4E	2	243820661	243852631	8982.9176120397	0.324379452230313	0.0906343774672691	3.57898913519273	0.000344925805803595	0.0206693339869746
ENSRNOG00000038436	protein_coding	RGD1307100	2	123555673	123766676	10695.8313521515	0.320955448509456	0.100852249582431	3.18243221979025	0.00146043694530807	0.034366079837515
ENSRNOG00000016591	protein_coding	UTP15	2	28353854	28370261	998.459663822602	0.308012692201076	0.0811944059612734	3.7935210998155	0.000148526003672599	0.0160076838922245
ENSRNOG00000012354	protein_coding	TRIM23	2	34255305	34288139	5823.54478724834	0.296827203703204	0.0912199379017249	3.25397287622568	0.00113803145110656	0.0327233189424711
ENSRNOG00000022356	protein_coding	ZC2HC1A	2	96482944	96520137	2361.0576453963	0.295378652430121	0.100895063986543	2.92758278511542	0.00341608104683774	0.0494457103021025
ENSRNOG00000019671	protein_coding	RSBN1	2	206392200	206451671	2336.04797391341	0.286786006418072	0.0972807432811392	2.94802441619167	0.00319811804348239	0.0480070204503102
ENSRNOG00000018903	protein_coding	PIK3R1	2	31745088	31826867	6725.28778461932	0.28570357576445	0.0974650285575006	2.93134450369443	0.00337498279046859	0.0491356823945675
ENSRNOG00000020330	protein_coding	WDR47	2	211381036	211441815	6998.85123620801	0.279779312105906	0.0936449685367501	2.98765984417101	0.00281122246465181	0.0453824609299016
ENSRNOG00000012422	protein_coding	TNIK	2	113984646	114384894	3175.246280017	0.274890963946994	0.089309838829838	3.07794715060166	0.0020843187612469	0.0397266913005595
ENSRNOG00000032922	protein_coding	DCLK1	2	144646308	144936927	40342.6063132554	0.272314731024037	0.0928329962595012	2.93338297799653	0.00335290022676135	0.0490039050415507
ENSRNOG00000013741	protein_coding	UBE2D3	2	240627436	240655246	8929.50198843301	0.270180939601491	0.0920757802779176	2.9343323378416	0.00334266089392555	0.0490039050415507
ENSRNOG00000009835	protein_coding	TRAM1L1	2	228544418	228546599	1465.48843254667	0.259849307890717	0.0733571240242668	3.54225048142233	0.000396728557920265	0.0220360556151425
ENSRNOG00000010482	protein_coding	IMPA1	2	93675203	93696232	3455.04703516854	0.254951748975725	0.07951395657265	3.20637734512408	0.00134417595116471	0.0337797935849352
ENSRNOG00000014000	protein_coding	KIF2A	2	38147601	38208719	3482.29847445574	0.254798811740717	0.0867221487922856	2.9381053777969	0.00330224759600559	0.0488549572206128
ENSRNOG00000000082	protein_coding	HLTF	2	104854572	104914173	2351.30635136587	0.252299635777421	0.0853891616582845	2.9547032770633	0.00312969898459254	0.0476483948050618
ENSRNOG00000009652	protein_coding	PRKCI	2	115941993	116002561	5330.38538300405	0.249292843545423	0.0760802425922169	3.27670936699834	0.00105024414849469	0.0317852678557553
ENSRNOG00000061213	protein_coding	MRPS36	2	30739855	30748428	2617.82037834305	0.244122977854971	0.067264419536567	3.62930327113368	0.000284187214266455	0.0197102252635452
ENSRNOG00000022745	protein_coding	RGD1306502	2	62870871	62887048	2413.30593663341	0.21131356401731	0.0657387238582099	3.21444578804247	0.00130696591650211	0.0337038973896208
ENSRNOG00000020829	protein_coding	THEM4	2	195553971	195577680	1598.67456529703	0.209774196496747	0.0659357643388725	3.18149336100248	0.00146517881005511	0.034366079837515
ENSRNOG00000011383	protein_coding	NDUFS4	2	46372518	46476203	7567.18649214109	0.207483165064015	0.0642255500795141	3.23053932285737	0.00123556907086175	0.0334720800191318
ENSRNOG00000051996	lincRNA	AABR07004703.1	1	151210180	151216454	153.771124740954	0.912216634776748	0.248686809801859	3.66813437151554	0.000244326775965319	0.0186139868197922
ENSRNOG00000056571	lincRNA	AABR07005779.7	1	198162429	198168448	61.2826189270397	0.883998094436404	0.246056751856114	3.59265936727206	0.000327320345398165	0.0203719514739252
ENSRNOG00000018690	protein_coding	RGS17	1	42492761	42587721	2129.35123904842	0.704892742437768	0.172935546856805	4.07604309957997	4.58085318716792e-05	0.00940078925985789
ENSRNOG00000013436	protein_coding	PDE7B	1	15893533	16203909	649.682158682489	0.679815958489583	0.217392053670407	3.12714263015458	0.00176514270773733	0.0368295305078175
ENSRNOG00000016429	protein_coding	GRM5	1	151439409	151783392	1797.32927703294	0.633085877592054	0.167690998466634	3.77531223131229	0.000159807365467701	0.0162848676341655
ENSRNOG00000016267	protein_coding	CHST15	1	204245645	204322544	781.421039852463	0.574792679145453	0.178119099257674	3.22701317006963	0.00125089702453842	0.0336066601677095
ENSRNOG00000009932	protein_coding	MCTP2	1	133324301	133559975	300.051089461191	0.53542826343985	0.160512488831083	3.33574208050138	0.000850720501534046	0.0298074788499241
ENSRNOG00000055229	protein_coding	LOC108348118	1	68436593	68488427	1283.75778090447	0.523232564187973	0.145199929204883	3.60353181336384	0.00031392230396571	0.0203719514739252
ENSRNOG00000047387	protein_coding	LNPEP	1	59297294	59347472	1400.97251094728	0.517373152682523	0.151737364122124	3.40966218621091	0.000650433909543556	0.0265752643870943
ENSRNOG00000011367	protein_coding	CYP2R1	1	184093920	184106200	59.1918729717022	0.516246972628196	0.164425925936874	3.1396932672673	0.00169124814777693	0.0362469077279631
ENSRNOG00000046727	protein_coding	ABCC2	1	263554453	263613252	292.706752566838	0.479964553782249	0.152355676769083	3.1502899265756	0.00163108510577369	0.0358570278043864
ENSRNOG00000011460	protein_coding	ARFGEF3	1	13838707	13915594	3244.87669532225	0.474745158793671	0.121067436734716	3.92132824149847	8.8062207949874e-05	0.0114391485565007
ENSRNOG00000012122	protein_coding	CLVS2	1	25173242	25296927	1070.84842533612	0.462561647245461	0.134928802945955	3.42819055046934	0.000607618810484773	0.0259337247859612
ENSRNOG00000053859	protein_coding	RANBP6	1	247982180	247985497	1934.13532980515	0.454500457026273	0.0990711407673344	4.58761707502343	4.4833401394646e-06	0.00447766124195461
ENSRNOG00000010224	protein_coding	RAB30	1	157573324	157660008	1101.80874997616	0.428367226837591	0.125086233982657	3.42457529656688	0.000615761185390322	0.0261916029145653
ENSRNOG00000016498	pseudogene	AABR07004112.1	1	125877299	125879830	4239.69496024837	0.42378676953558	0.110673436087175	3.82916429197855	0.000128579150719167	0.0142422585271479
ENSRNOG00000048489	protein_coding	AABR07002775.1	1	84758233	84760071	1429.8589088333	0.407069231448053	0.137863632665777	2.9526948012092	0.00315013241634072	0.0478461441211053
ENSRNOG00000059898	lincRNA	LOC100909599	1	11982257	11995787	230.110123852934	0.403897334680631	0.132893292358027	3.03926050377692	0.00237159684203815	0.0415259707076265
ENSRNOG00000009523	protein_coding	RAB11FIP2	1	281065168	281101438	1459.64492846087	0.399748706980276	0.117664644210182	3.39735618684413	0.000680403410015584	0.0268729681117103
ENSRNOG00000014215	protein_coding	KLF9	1	240908483	240933198	9125.31811448193	0.39135667420432	0.12023830781755	3.25484183292205	0.0011345553245104	0.032686102531712
ENSRNOG00000017963	protein_coding	AABR07001099.1	1	37878516	37886675	1346.39943125053	0.391020984448019	0.126020703114856	3.10283131884799	0.00191678858411799	0.0383383308126456
ENSRNOG00000014486	protein_coding	RFX3	1	245859633	246110218	638.584559379994	0.386800795008769	0.106215137235981	3.64167297688845	0.000270872027305572	0.0192682308124682
ENSRNOG00000014758	protein_coding	LGI1	1	256955652	256999253	9360.21156094561	0.379613700962756	0.125863834620975	3.01606654608864	0.002560770527185	0.0431872744259333
ENSRNOG00000029315	protein_coding	AC099294.1	1	224927764	224930013	574.394734839613	0.374858199323227	0.0954842852628915	3.92586275627608	8.64194220466031e-05	0.0114391485565007
ENSRNOG00000014183	protein_coding	GNAQ	1	233382708	233622786	2809.17588293753	0.373113751506275	0.124826273022599	2.98906426084455	0.00279833271058695	0.0452719463685778
ENSRNOG00000039241	protein_coding	YTHDC2	1	182085899	182140570	1349.75881768944	0.372243778728549	0.112760031226772	3.30120322492577	0.000962711228819114	0.0316427426971856
ENSRNOG00000048353	protein_coding	APEG3	1	70234160	70235091	3119.65178234686	0.365353531115574	0.109578782274516	3.33416308825456	0.000855564775747104	0.0298074788499241
ENSRNOG00000047756	protein_coding	MEF2A	1	128209971	128341263	4930.03078695063	0.357091828266403	0.0992443416707647	3.59810768306598	0.000320540909731154	0.0203719514739252
ENSRNOG00000014004	protein_coding	NCOA7	1	29225707	29385199	3497.12452048347	0.352002677352738	0.115365147054991	3.05120468649816	0.00227925136912778	0.0408116825168107
ENSRNOG00000046455	protein_coding	ZIK1	1	68262389	68269117	653.287237708507	0.348653717821627	0.111765666433613	3.11950645441481	0.00181154291935793	0.0373811631885691
ENSRNOG00000026569	protein_coding	LOC102555377	1	62133816	62174310	926.088292745666	0.342622524309003	0.116647669451797	2.9372427749239	0.00331144755299784	0.0488756608782863
ENSRNOG00000055843	protein_coding	LOC100911224	1	63286802	63293635	676.354301519138	0.332441180302903	0.112257946917116	2.96140442109062	0.00306239527184571	0.0471024061268178
ENSRNOG00000019048	protein_coding	SOD2	1	47914759	47921587	6310.24391123306	0.329816024422179	0.097298256451944	3.38974239055431	0.000699583309763501	0.0268729681117103
ENSRNOG00000051680	protein_coding	CCDC186	1	277606995	277629196	2382.92523393661	0.326183710717334	0.109348925614183	2.98296219085144	0.00285473257601189	0.0456422078134836
ENSRNOG00000018107	protein_coding	ZFAND5	1	238843338	238852566	9267.83349259633	0.326010033105931	0.0878115548678244	3.71260973110712	0.000205133076069032	0.0179763679416649
ENSRNOG00000010427	protein_coding	IPO7	1	174655939	174696173	16578.0324149335	0.317706723005724	0.0975114734899055	3.25814708397995	0.00112142265931514	0.032465106972617
ENSRNOG00000059492	protein_coding	LOC100365363	1	60884761	60894948	1218.61340651317	0.314314391694472	0.102921727169397	3.0539168000664	0.00225874713976237	0.0406865000060761
ENSRNOG00000012775	protein_coding	CCDC127	1	31539215	31545559	2071.52189588435	0.310801578656371	0.102337670921637	3.03702024735701	0.00238929406104673	0.0415726066533578
ENSRNOG00000012324	protein_coding	SOGA3	1	31066798	31122093	1385.53944639231	0.307658639041063	0.0895295534011274	3.43639197732432	0.000589517386180857	0.02567313942551
ENSRNOG00000013176	protein_coding	FAR1	1	178351680	178431395	6425.80233163173	0.302055185146745	0.10190424264366	2.96410804212514	0.00303561685960105	0.0469314511596319
ENSRNOG00000017396	protein_coding	MARCH5	1	255842783	255863142	5336.94705827453	0.299175151496296	0.0950785987796489	3.14660875671564	0.00165175819730521	0.0359143534888671
ENSRNOG00000012690	protein_coding	NIPA2	1	114348038	114371897	3277.08861532137	0.29122711289997	0.0869197457445964	3.35052881718853	0.000806574165714842	0.0289767088167243
ENSRNOG00000014816	protein_coding	SLC1A1	1	246954980	247037056	7080.79324510184	0.286531780332774	0.0668896714008074	4.28364759958016	1.83854034135394e-05	0.00770464322094156
ENSRNOG00000010861	protein_coding	ATAD1	1	251235508	251387002	14464.3589791537	0.282497534798681	0.0898578302436916	3.14382768905678	0.00166753598109284	0.0360003450765938
ENSRNOG00000042309	protein_coding	KIAA0408L	1	31040142	31055453	6421.55325029145	0.281783733781928	0.0914357830602882	3.08176650705921	0.00205776179799447	0.0394716126706211
ENSRNOG00000014791	protein_coding	PEG3	1	70222964	70237443	24067.645055089	0.281434089759347	0.0888057471051204	3.16909770970352	0.00152912979399145	0.0351101175255006
ENSRNOG00000018960	processed_transcript	AABR07001382.1	1	41608418	42077535	21240.9285850647	0.279482557657322	0.0707730498854802	3.94899694318049	7.84793537178044e-05	0.0114391485565007
ENSRNOG00000019464	protein_coding	TTC9C	1	225005017	225014538	3362.51544322031	0.273812444284312	0.0783283632369226	3.49569980743887	0.000472820307090027	0.0236081944663958
ENSRNOG00000020597	protein_coding	RGD1305014	1	201925432	201942344	298.326357818762	0.271139561312166	0.0892547439110071	3.03781680873467	0.0023829877089601	0.0415726066533578
ENSRNOG00000050289	protein_coding	CSTF2T	1	249574954	249578520	9208.90832755818	0.265462223470004	0.0796130858917531	3.33440439466123	0.000854822806764745	0.0298074788499241
ENSRNOG00000015660	protein_coding	PEX3	1	7685338	7726401	1248.06792131511	0.259434950656525	0.0789838508145522	3.28465816722026	0.00102106169443744	0.0317852678557553
ENSRNOG00000036742	protein_coding	UQCRC2	1	190555177	190585734	17521.1310277915	0.257194295756342	0.0858472814000494	2.99595154979705	0.00273589899775053	0.0445505466144573
ENSRNOG00000014450	protein_coding	SHPRH	1	5240180	5313054	2850.86345711331	0.25097786456555	0.0808581021560933	3.10392969749708	0.00190968702603674	0.0382473547286851
ENSRNOG00000018048	protein_coding	DCTN5	1	192088672	192105429	4318.53779349944	0.249714687528521	0.0813930864776376	3.06800857831001	0.00215490432011817	0.0403028984016109
ENSRNOG00000010958	protein_coding	PRDX3	1	282238773	282251257	3736.99712081923	0.231592647351155	0.0725985074973053	3.19004694910225	0.00142249682513229	0.0342595772077378
ENSRNOG00000019439	protein_coding	POLR2G	1	224991222	224994653	2511.71370315787	0.205520387626135	0.0637093884366935	3.22590426103926	0.00125575354954708	0.0336066601677095

## Sheet: Table S2
Table S2. DGE genes significantly down-regulated by lithium exposure. The table shows annotations and results for the 382 DGE genes with significantly down-regulated expression (FDR <0.05) in lithium-treated rats as identified in the gene-level analysis. baseMean: Mean normalized gene expression level across all samples.
ENSEMBL	gene_biotype	external_gene_name	chromosome	start_position	end_position	baseMean	log2FoldChange	lfcSE	stat	pvalue	padj
ENSRNOG00000034190	protein_coding	IGHM	6	138054662	138662511	90.6927560512228	-1.17462455524974	0.215172461970237	-5.45899110180845	4.78847755499989e-08	0.000239120607504845
ENSRNOG00000003349	protein_coding	LOC103693323	10	36741434	37028367	189.933855198778	-0.833017230826902	0.154373305644441	-5.39612225928192	6.80965542700027e-08	0.000255038619879728
ENSRNOG00000027257	protein_coding	GMIP	16	21349652	21362955	175.099997566352	-0.682784102817872	0.128724826527718	-5.30421458886839	1.13159136809747e-07	0.000339047405709363
ENSRNOG00000011375	protein_coding	TSC2	10	13961947	13996584	5584.17525589825	-0.520048377663267	0.1030861027374	-5.04479618351691	4.54005056461147e-07	0.000680144975084444
ENSRNOG00000016412	protein_coding	FXYD6	8	49676540	49703419	3784.4326231175	-0.593898492210849	0.132298994526211	-4.48906278039163	7.15372138843292e-06	0.00654929038774049
ENSRNOG00000023309	protein_coding	ANKS6	5	62640645	62683964	177.788497526643	-0.628961335181055	0.142136787934974	-4.42504255456228	9.64232738920765e-06	0.00722258533088599
ENSRNOG00000056297	protein_coding	FMNL3	7	140983342	141001993	473.107305207145	-0.445598759284415	0.100300701080837	-4.44262856074443	8.88665023698371e-06	0.00722258533088599
ENSRNOG00000047768	protein_coding	LAMB2	8	117268337	117280517	656.799780837117	-0.664756598446919	0.154788497841927	-4.29461237569331	1.74998823107711e-05	0.00770464322094156
ENSRNOG00000001858	protein_coding	YPEL1	11	88173890	88180542	97.0274936286767	-0.682578660419988	0.159876862202236	-4.26940240768899	1.95997382721786e-05	0.00770464322094156
ENSRNOG00000055344	protein_coding	TRNAU1AP	5	150492587	150506871	878.517088728284	-0.272977676224757	0.0644303983282232	-4.23678392975542	2.26744142832968e-05	0.00794806757427814
ENSRNOG00000020264	protein_coding	DHRS1	15	34424016	34431325	1256.46608388054	-0.717505524178415	0.169241550958106	-4.23953526847569	2.23983003003595e-05	0.00794806757427814
ENSRNOG00000055648	protein_coding	HAUS7	X	157353577	157372809	629.184936113761	-0.422173425243272	0.100043592962002	-4.21989467535038	2.44416480533556e-05	0.00813557450135961
ENSRNOG00000013387	protein_coding	TPCN2	1	218419184	218448877	261.524211143404	-0.69975844153541	0.167175731585119	-4.18576569039343	2.84206409104573e-05	0.00820639587137177
ENSRNOG00000028713	protein_coding	ACVRL1	7	142776252	142787335	333.386768512443	-0.513156143851452	0.122899509337275	-4.17541247006276	2.97446609614394e-05	0.00820891238668178
ENSRNOG00000056970	protein_coding	AABR07063425.3	6	30638738	30643594	31682.3422045732	-0.99339436786445	0.238860131607419	-4.15889567329367	3.19789906287842e-05	0.00840486418613712
ENSRNOG00000056747	protein_coding	AABR07015055.1	14	46523589	46523999	143390.149972893	-0.984227818023058	0.237191895982345	-4.14950019243624	3.3320200778355e-05	0.00842210440823986
ENSRNOG00000048268	protein_coding	AABR07015067.1	14	46588411	46593828	139200.462053475	-0.983237896318979	0.237390262136986	-4.14186280207063	3.44496405103842e-05	0.00842210440823986
ENSRNOG00000046600	protein_coding	AABR07015066.1	14	46588406	46588816	140173.725829427	-0.982471177301515	0.237359108689004	-4.13917621585268	3.48555152066532e-05	0.00842210440823986
ENSRNOG00000060896	protein_coding	AABR07063424.1	6	30638733	30639143	32401.5429033851	-0.990687006785784	0.239865635094745	-4.13017482222692	3.62487480782987e-05	0.00861972214223799
ENSRNOG00000033921	protein_coding	ALS2CL	8	119160731	119174830	210.73072195507	-0.686540718242193	0.167546669251379	-4.09760887106707	4.1743984980692e-05	0.00893380912851067
ENSRNOG00000013169	protein_coding	TRAF4	10	65418700	65424802	279.033454712682	-0.638662442903325	0.155294184641506	-4.11259728996077	3.91232508516622e-05	0.00893380912851067
ENSRNOG00000047123	protein_coding	TSTD1	13	89805962	89807243	114.39785618852	-1.00894516224536	0.245882479646201	-4.10336337789142	4.07186946103598e-05	0.00893380912851067
ENSRNOG00000052256	protein_coding	DACT3	1	78800754	78812483	4057.20936760574	-0.374920326141473	0.0924445695369151	-4.0556230400506	5.00008431330783e-05	0.00972808611657982
ENSRNOG00000010616	protein_coding	NDOR1	3	2466544	2474913	466.334714502396	-0.657271192973232	0.16246947932218	-4.04550562798229	5.22103112870703e-05	0.0099007933340709
ENSRNOG00000012499	protein_coding	RARG	7	143839980	143863186	184.913015110042	-0.518305522726868	0.128229727801215	-4.04200750960305	5.29955349961908e-05	0.00992407637222418
ENSRNOG00000019604	protein_coding	PLD2	10	57163174	57179730	1428.0468943578	-0.38565640595052	0.0958119084468502	-4.02514063441765	5.69412756224181e-05	0.0100357323541111
ENSRNOG00000005109	protein_coding	RPRM	3	39595301	39596718	1294.85818016295	-0.596828105600043	0.149354952130216	-3.9960382771888	6.44113239280397e-05	0.0107732861736079
ENSRNOG00000001149	protein_coding	PXN	12	46797954	46845080	778.917417611592	-0.348214526826249	0.0875618256603803	-3.97678467985402	6.98533618188915e-05	0.0109565431571785
ENSRNOG00000000441	protein_coding	GPSM3	20	4355175	4357107	104.582640532258	-0.69890719132035	0.175721056585476	-3.97736733947067	6.96824751621739e-05	0.0109565431571785
ENSRNOG00000010083	protein_coding	PRPSAP1	10	105430520	105452228	932.996748880436	-0.316874131492154	0.0797703063570908	-3.97233188592346	7.11724637205167e-05	0.0109921100927532
ENSRNOG00000010652	protein_coding	DOCK6	8	22822412	22874645	262.924457076989	-0.529767670849083	0.133531793350351	-3.96735232529318	7.26755156549501e-05	0.0111097132655797
ENSRNOG00000014243	protein_coding	PEAR1	2	187114217	187133993	280.63750957917	-0.622340675826531	0.157070485119538	-3.96217453172633	7.42702144256108e-05	0.0111264208231008
ENSRNOG00000019388	protein_coding	EGFL7	3	4034921	4043936	294.94382125564	-0.819164612582102	0.206942949795602	-3.95840792542675	7.54510162373901e-05	0.0111914027153697
ENSRNOG00000022490	processed_pseudogene	LOC100361008	3	9096044	9096481	93.8818555340242	-1.68141250948505	0.42859842682391	-3.92304871939221	8.7435461646661e-05	0.0114391485565007
ENSRNOG00000020173	protein_coding	TIE1	5	137294544	137321121	458.295424984044	-0.610357710609548	0.155398615149628	-3.92769079712748	8.57653757712081e-05	0.0114391485565007
ENSRNOG00000013220	protein_coding	ARHGAP45	7	12541061	12741296	84.4425297251919	-0.797696986945988	0.202545214332735	-3.93836501925716	8.20387245319122e-05	0.0114391485565007
ENSRNOG00000018461	protein_coding	PDGFRB	18	56364620	56406381	1265.80107381483	-0.41971326172813	0.107071640336295	-3.91992931470815	8.8574943765709e-05	0.0114391485565007
ENSRNOG00000015365	protein_coding	COL4A3	9	88357556	88485830	278.133732698349	-0.64737006330991	0.166060967738223	-3.89838787601441	9.68352200317474e-05	0.0118078280990151
ENSRNOG00000007957	protein_coding	TSPOAP1	10	75055020	75076434	4938.57320185416	-0.649403118025679	0.168069291237071	-3.86390109249439	0.000111590420775164	0.0130604382315057
ENSRNOG00000014819	protein_coding	HAP1	10	88257976	88266210	1694.80578689458	-0.445906386834044	0.115802601891816	-3.85057312659187	0.000117841737453284	0.0133741444605125
ENSRNOG00000007632	protein_coding	MSS51	15	4240203	4252072	148.88522148398	-0.526172553875673	0.136582503161899	-3.85241551219757	0.00011695833738856	0.0133741444605125
ENSRNOG00000001402	protein_coding	LRCH4	12	22127393	22138382	266.543655623502	-0.633083703469099	0.164879734210477	-3.83966960221403	0.000123199996573404	0.0137735757363146
ENSRNOG00000016975	protein_coding	PXMP4	3	150091630	150108898	428.01574433069	-0.735502698496802	0.19474741245011	-3.77670074915744	0.000158919478325298	0.0162848676341655
ENSRNOG00000010007	protein_coding	SRSF4	5	150032999	150060765	954.984612583333	-0.240290844039322	0.0638196937976787	-3.76515194198663	0.000166447835113616	0.0163823504014516
ENSRNOG00000019316	protein_coding	SH3BP4	9	96210750	96288903	971.257847261483	-0.465005136854461	0.123579653073792	-3.76279691104811	0.000168023644587999	0.0163823504014516
ENSRNOG00000017508	protein_coding	KMT5C	1	72666665	72674271	470.451537447456	-0.69228206828564	0.184344555339032	-3.75537030107805	0.000173085377084497	0.0165578232632042
ENSRNOG00000059394	rRNA	RF00002	14	46686984	46687136	3831.6044600054	-1.02371286500462	0.273234743241645	-3.74664236641113	0.000179217309355469	0.01688587743053
ENSRNOG00000031052	protein_coding	LOC100362751	14	44375457	44375804	307.339938204355	-0.995086325901259	0.266451746539556	-3.73458361157161	0.000188026017684071	0.0171757181153967
ENSRNOG00000001163	protein_coding	SRSF9	12	47039716	47046022	281.325395365404	-0.466241921446049	0.125113184967425	-3.72656104604356	0.000194110075505078	0.0174129523421651
ENSRNOG00000015085	protein_coding	DMPK	1	79989019	79999364	632.280335456893	-0.643996378958097	0.173532177731093	-3.71110642059734	0.000206355321427192	0.0179763679416649
ENSRNOG00000013014	protein_coding	CYBA	19	55249616	55257876	74.5105309266951	-0.970283162393862	0.262647106760534	-3.6942465285883	0.000220539759655143	0.0183550341077428
ENSRNOG00000033791	protein_coding	APC2	7	12258468	12275609	3915.58326846429	-0.291076757301557	0.0790718898265709	-3.68116606217428	0.000232169723855244	0.0184638533561441
ENSRNOG00000055956	protein_coding	AABR07015078.1	14	46649971	46650381	166707.059288662	-0.925170006191401	0.251430331631982	-3.6796276733452	0.000233574728017444	0.0184638533561441
ENSRNOG00000053583	protein_coding	MAPK3	1	198192773	198198975	4864.99499587804	-0.336952835921981	0.0919012202532447	-3.66646748534424	0.000245924171697277	0.0186139868197922
ENSRNOG00000059015	protein_coding	TRIOBP	7	120176530	120230420	263.059334597312	-0.467962042479005	0.12758510408616	-3.66784230675537	0.000244605959752864	0.0186139868197922
ENSRNOG00000056172	rRNA	RF00002	5	91134985	91135137	3420.66445688854	-0.939200743190101	0.257083626132581	-3.65328884347439	0.000258902708895902	0.0191850736200521
ENSRNOG00000031824	protein_coding	SLC44A2	8	22368745	22385864	2292.98764164767	-0.276274915872914	0.0756409901204052	-3.65244975552462	0.000259750430900016	0.0191850736200521
ENSRNOG00000059504	protein_coding	AABR07015078.2	14	46649976	46650359	162599.516493791	-0.930715346437778	0.254922495533735	-3.65097377730092	0.000261247915258703	0.0191850736200521
ENSRNOG00000051499	protein_coding	TCF3	7	12144162	12168410	144.714158874119	-0.70762272217333	0.193956266076881	-3.64836226478416	0.000263917328416582	0.019192939305868
ENSRNOG00000012960	protein_coding	UAP1L1	3	2579258	2584523	552.464945660014	-0.414176224094752	0.113626911150721	-3.64505397445298	0.000267335688812369	0.0192682308124682
ENSRNOG00000048004	protein_coding	GAREM2	6	27631364	27643076	100.54370757934	-0.689831643668548	0.189515744991988	-3.63997009165497	0.000272669710449453	0.0192682308124682
ENSRNOG00000000463	protein_coding	COL11A2	20	3830164	3859018	1923.59189392234	-0.88579273716408	0.24331295384048	-3.64054902619292	0.000272057296354218	0.0192682308124682
ENSRNOG00000003280	protein_coding	GRIN2C	10	103798291	103816287	2439.30463440926	-0.51463013400452	0.141743712139793	-3.63070873646213	0.000282644009027692	0.0197102252635452
ENSRNOG00000003195	protein_coding	CASKIN1	10	13854339	13874254	1600.09652402719	-0.418012723833644	0.115174632724943	-3.62938186946019	0.000284100705081633	0.0197102252635452
ENSRNOG00000019555	protein_coding	ARAP1	1	166478005	166525255	840.578629779537	-0.511392755680021	0.142411824193316	-3.5909430876037	0.000329483583721983	0.0203719514739252
ENSRNOG00000058725	rRNA	RF00002	5	91132967	91133119	3367.19689209279	-0.92004787691953	0.255172176287803	-3.60559638713051	0.000311436866524785	0.0203719514739252
ENSRNOG00000051305	processed_pseudogene	AABR07064503.1	6	82982367	82983447	165.643202534558	-0.60940602017089	0.16875405005487	-3.61120826417348	0.000304773790254965	0.0203719514739252
ENSRNOG00000024577	protein_coding	GAMT	7	12314848	12317998	1234.40984694313	-0.381337287460673	0.106104408028495	-3.59398157481132	0.000325662876782434	0.0203719514739252
ENSRNOG00000053269	protein_coding	TMEM106C	7	139444994	139450589	1324.07412677985	-0.271100636849915	0.0752993283407436	-3.60030617568239	0.000317842687765736	0.0203719514739252
ENSRNOG00000023576	protein_coding	RGD1305645	9	50526811	50548046	109.583058844124	-0.802966443234811	0.222329135619071	-3.61161141115836	0.000304300303129414	0.0203719514739252
ENSRNOG00000026295	protein_coding	RBPJL	3	160852164	160864534	133.178281384881	-0.724260715677078	0.202059478493425	-3.58439367000862	0.000337862168962235	0.0205752567204197
ENSRNOG00000055525	protein_coding	KMT2B	1	89023200	89042176	1223.48163598475	-0.404669388147898	0.112990701629788	-3.5814397318621	0.000341705968852742	0.0206211828398824
ENSRNOG00000010588	protein_coding	TNS2	7	143707237	143720595	1177.72753691713	-0.51864901175687	0.145094493469226	-3.57456027004136	0.000350816997519693	0.0208607884863756
ENSRNOG00000028904	protein_coding	VPS9D1	19	56040529	56054142	618.301602398998	-0.536152726832217	0.150051248796543	-3.57313072121908	0.000352738558758885	0.0208619904865266
ENSRNOG00000056337	protein_coding	CRTC2	2	189615948	189626051	1006.26190355944	-0.382177193461936	0.107148298829244	-3.56680598420875	0.000361358816085171	0.0211920751968193
ENSRNOG00000031135	protein_coding	SMARCC2	7	2875909	2904453	8533.72502133147	-0.254492596226959	0.0715985528056748	-3.5544377121375	0.000378788223766554	0.0215207789985835
ENSRNOG00000000991	protein_coding	ARPC1B	12	11252296	11265865	383.70714710626	-0.567396704542805	0.159625616619694	-3.55454667338652	0.000378631301767073	0.0215207789985835
ENSRNOG00000054614	protein_coding	AABR07002779.1	1	84792797	84812486	597.118310812384	-0.645638818049755	0.183176494532351	-3.52468159027756	0.000423992098787933	0.0229067237990049
ENSRNOG00000016580	protein_coding	RPS23	2	19823234	19824804	21006.3311130428	-0.339432846776484	0.0963791548232808	-3.52184917370216	0.000428547886851551	0.0230110247058175
ENSRNOG00000008891	protein_coding	IFT20	10	65805860	65811351	1837.76127182654	-0.370068843201909	0.10513881802533	-3.51981171324136	0.000431853250681309	0.0231056912444882
ENSRNOG00000015807	protein_coding	PYROXD2	1	261961379	261986759	272.742613607329	-0.603245939880814	0.171519656592035	-3.51706592624339	0.000436345391446041	0.0232524499053503
ENSRNOG00000047098	protein_coding	LOC103694855	1	168945449	168965566	2411.85043111844	-0.398852481492014	0.113682020482162	-3.50849219428326	0.000450654458561779	0.0233494183979495
ENSRNOG00000004205	protein_coding	PKDCC	6	6427657	6436974	80.4394474275718	-0.780858427105839	0.222438827238793	-3.51044121567666	0.000447363710748374	0.0233494183979495
ENSRNOG00000052564	protein_coding	GPX3	10	40247436	40255422	274.174075585828	-0.405231619228189	0.115373860696084	-3.51233474188441	0.000444188151813444	0.0233494183979495
ENSRNOG00000010890	protein_coding	BMP1	15	52166401	52210746	716.783694426087	-0.543113555020404	0.154797506559076	-3.50854201138655	0.000450570066262079	0.0233494183979495
ENSRNOG00000023910	protein_coding	MAN2B1	19	26196837	26216267	1190.73485657	-0.43155630219275	0.12290235381289	-3.51137540335285	0.000445794382223902	0.0233494183979495
ENSRNOG00000052620	protein_coding	RACK1	10	34149717	34155198	7532.48492144863	-0.270829242094008	0.0772980677431189	-3.50370002771664	0.000458841907641603	0.0233806483618329
ENSRNOG00000003772	protein_coding	CSRP2	7	53630621	53649310	526.429341353715	-0.414437861020147	0.118481908106196	-3.4978999548917	0.00046893700491176	0.0235743129885338
ENSRNOG00000058447	lincRNA	AABR07044418.1	20	5315498	5317806	55.1410518601561	-1.45224401400678	0.415097499185168	-3.49856122202017	0.000467775683954937	0.0235743129885338
ENSRNOG00000032942	protein_coding	NEU1	20	4610995	4615247	358.271578913821	-0.476093396792062	0.136165115856494	-3.49644175600616	0.000471507413729536	0.0236081944663958
ENSRNOG00000017097	protein_coding	LHPP	1	204617852	204708987	1146.87759650677	-0.338582033542514	0.0971129154751107	-3.4864778993201	0.000489425821750395	0.0238830235688686
ENSRNOG00000030633	protein_coding	LMF2	7	130322020	130326470	486.321862045502	-0.55196496737105	0.158517755462726	-3.48203875180935	0.000497611674497555	0.024056044366492
ENSRNOG00000054582	protein_coding	LOC689064	AABR07024041.1	18003	19379	1885.41564683591	-0.373032658267434	0.107356422257268	-3.4747120891706	0.000511401914265283	0.0242279433647194
ENSRNOG00000002412	protein_coding	MAPK7	10	47766680	47775055	427.544248274063	-0.438763664198759	0.126337148730254	-3.47295841807839	0.000514755100529787	0.0242501451604929
ENSRNOG00000055524	protein_coding	TRIP10	9	9689475	9702306	431.074975832362	-0.316643286745647	0.0913978989044353	-3.46444820440266	0.000531320446759592	0.0248131731694555
ENSRNOG00000021053	protein_coding	LSR	1	89383519	89399041	301.940029915604	-0.474958698754551	0.137268662326055	-3.46006649082351	0.000540042019844291	0.0250471653375234
ENSRNOG00000011200	protein_coding	BHMT	2	23236575	23256158	316.735892098981	-0.583007247588513	0.168896924804426	-3.45185235470454	0.000556752290060429	0.0250471653375234
ENSRNOG00000019211	protein_coding	OLFML3	2	206219419	206222248	154.245068265632	-0.549393775251818	0.159046800097247	-3.45429002605458	0.000551743674573798	0.0250471653375234
ENSRNOG00000043311	protein_coding	BIRC7	3	176439199	176443195	140.638297646061	-0.777539381368934	0.225311658837786	-3.4509504984326	0.000558616017117849	0.0250557681210853
ENSRNOG00000009848	protein_coding	IL18	8	54993859	55016299	238.079174239718	-0.630938215357678	0.183095547116367	-3.4459506268423	0.000569054318434026	0.0252219016108288
ENSRNOG00000013661	protein_coding	KIF26A	6	136720266	136754926	99.6716743144895	-0.951119530168347	0.276392001209334	-3.44119774091431	0.000579145122937691	0.025443322834984
ENSRNOG00000017259	protein_coding	TACC3	14	82336324	82347679	153.047729783423	-0.534199157102019	0.155419045284081	-3.43715376790271	0.000587861764284872	0.02567313942551
ENSRNOG00000059586	protein_coding	AABR07015080.2	14	46653035	46653445	105536.511949842	-1.04972835097691	0.305801912946415	-3.43270694699956	0.000597587630733303	0.0257995973948577
ENSRNOG00000004168	protein_coding	SLC35E4	14	84163972	84170835	702.568629505204	-0.443949539794814	0.129473603354265	-3.4288807007254	0.000606075870111763	0.0259337247859612
ENSRNOG00000016434	protein_coding	PRKD2	1	78767911	78796231	334.304246747048	-0.480466613248793	0.140466129258937	-3.42051579112781	0.00062502506973399	0.0261916029145653
ENSRNOG00000037607	protein_coding	LOC100911575	1	214428526	214430515	405.295966163188	-0.625100920557009	0.182882717616218	-3.41804260514541	0.000630732327885093	0.0262472250112405
ENSRNOG00000051280	processed_pseudogene	AABR07064502.1	6	82908465	82909313	136.28263527746	-0.619583274421627	0.181695828310979	-3.41000275119793	0.000649622241688971	0.0265752643870943
ENSRNOG00000021241	protein_coding	GFRA4	3	123578997	123581518	69.8798042380878	-0.939606786359873	0.275918810945524	-3.40537415024372	0.000660734599037155	0.0266664131502029
ENSRNOG00000030266	protein_coding	PLEKHG2	1	85386470	85399699	208.45030903395	-0.507048079607635	0.149489336173159	-3.39186789230439	0.000694179014584008	0.0268729681117103
ENSRNOG00000004471	protein_coding	POLR3H	7	123146249	123156558	1000.02715543612	-0.293774518665209	0.0866632091342761	-3.38984122097342	0.000699331159515898	0.0268729681117103
ENSRNOG00000046050	protein_coding	DENND1C	9	9970209	9982295	323.550178526046	-0.84429537768901	0.248822494743259	-3.39316338163144	0.000690904164899401	0.0268729681117103
ENSRNOG00000012083	protein_coding	ST6GALNAC2	10	105650862	105668593	65.0587141202256	-0.636319391780239	0.187618369429394	-3.39156231724796	0.000694953573497582	0.0268729681117103
ENSRNOG00000001431	protein_coding	RASA4	12	23596981	23624316	59.7982167261009	-0.680744304231675	0.20079574036751	-3.39023279570438	0.000698332948277819	0.0268729681117103
ENSRNOG00000018971	protein_coding	MOB3A	7	11878943	11896223	525.239070062024	-0.391209276128405	0.115445544307844	-3.38869099257063	0.000702271021590841	0.0268872139964295
ENSRNOG00000032378	protein_coding	ATP1A4	13	90605794	90641772	75.071400141351	-1.31900588696783	0.389458259644568	-3.38677086517975	0.00070720426490993	0.0268872139964295
ENSRNOG00000016751	protein_coding	SLC25A28	1	263420061	263431290	747.969699205622	-0.516016303883001	0.152502339563029	-3.38366155799027	0.000715261123060331	0.0270589062741586
ENSRNOG00000057941	lincRNA	AABR07036331.2	12	38873769	38879161	130.723711647076	-0.613599017565607	0.181869478785191	-3.37384272316709	0.000741267069355153	0.0278318846265904
ENSRNOG00000009370	protein_coding	TBKBP1	10	85071064	85084850	759.943381891682	-0.54574751396447	0.162030428302761	-3.36817917277067	0.000756664048730299	0.0281280002829494
ENSRNOG00000007939	protein_coding	NAPRT	7	116922944	116926555	246.810367143891	-0.704011957956711	0.209250971666243	-3.36443817847411	0.000766996652725467	0.0283597779750506
ENSRNOG00000010311	protein_coding	DZIP1	15	104117556	104170958	4754.7964664023	-0.31493426005134	0.0936232064297852	-3.36384826007355	0.00076863791105258	0.0283597779750506
ENSRNOG00000006049	protein_coding	RFX1	19	25181564	25212410	178.476556666759	-0.643153974695091	0.191271805757428	-3.36251321593493	0.000772364289020802	0.0283597779750506
ENSRNOG00000020731	protein_coding	PPFIA3	1	101327998	101351879	3433.23431043528	-0.484241310638055	0.144390728119237	-3.35368701955829	0.000797425048203404	0.0287860834870728
ENSRNOG00000042728	protein_coding	FBRS	1	198932870	198937750	196.711620232482	-0.525481558113517	0.157209340641867	-3.34255939226026	0.000830095892312676	0.0295614166671142
ENSRNOG00000020845	protein_coding	TYROBP	1	88875375	88879303	271.396288437483	-0.51667156505836	0.154610610156395	-3.3417600806033	0.00083248984057299	0.0295614166671142
ENSRNOG00000056247	misc_RNA	RF00100	18	40542094	40542431	2266.64505939579	-1.29655020791337	0.38832154451965	-3.33885725943224	0.000841237792162406	0.0295835290243779
ENSRNOG00000018847	protein_coding	STX5	1	224939497	224955657	1266.65089749863	-0.257786647917333	0.0772906367871006	-3.33528948179601	0.000852106446015649	0.0298074788499241
ENSRNOG00000014214	protein_coding	RPL27A	1	174132798	174135816	5568.56522389404	-0.459073022470886	0.13810195228774	-3.32416026613723	0.000886852145435024	0.0305423723925565
ENSRNOG00000060518	protein_coding	AABR07015057.1	14	46523594	46529375	654009.788049368	-0.544012906334772	0.163955501425089	-3.31805216419243	0.000906475537930729	0.0309347644904518
ENSRNOG00000013578	protein_coding	TREM2	9	14611561	14618013	232.161664790833	-0.566702415854255	0.170857617439201	-3.31681094672829	0.000910512051049511	0.0309910586783609
ENSRNOG00000047907	protein_coding	LOC100912585	10	49002126	49009156	414.334881834239	-0.423221583174357	0.127717159267558	-3.31374096951013	0.000920567459573499	0.0309910586783609
ENSRNOG00000048580	protein_coding	TRIP6	12	22451596	22456003	119.622776825294	-0.65160336407766	0.196549790018912	-3.31520763270703	0.00091575078021197	0.0309910586783609
ENSRNOG00000053991	protein_coding	P3H1	5	138279506	138294262	326.478725504887	-0.385820815846862	0.116569021011646	-3.30980574854719	0.000933607387127282	0.0312566239672282
ENSRNOG00000055597	protein_coding	HDAC7	7	139281187	139318455	194.023356755213	-0.767732944447531	0.231980366413901	-3.30947379864784	0.000934715141667326	0.0312566239672282
ENSRNOG00000017290	protein_coding	ZFP335	3	161357278	161376119	1241.41561222319	-0.465841079059385	0.140813675132211	-3.30820908283235	0.000938946809468258	0.0313075235488613
ENSRNOG00000014969	protein_coding	LZTS2	1	264768105	264776616	461.5435757967	-0.60414431988433	0.182874237834641	-3.30360540138305	0.000954500806449457	0.0315358346218798
ENSRNOG00000021079	protein_coding	FXYD1	1	89484199	89488223	2616.5749612781	-0.427142837552914	0.129277573590269	-3.30407529852546	0.000952902344261726	0.0315358346218798
ENSRNOG00000058301	misc_RNA	RF00100	1	246926595	246926915	1822.70517720795	-1.27930183965268	0.388437664147094	-3.29345467170824	0.000989642972980047	0.0317543370734896
ENSRNOG00000051552	lincRNA	AABR07012081.1	2	184915247	184917462	526.167618149408	-0.57399128657727	0.174444491574054	-3.2903950213504	0.00100046824944409	0.0317543370734896
ENSRNOG00000062306	protein_coding	CYP4F17	7	14528822	14545751	200.098698099582	-0.710373071032652	0.215615562636617	-3.29462800526075	0.000985520475313938	0.0317543370734896
ENSRNOG00000011138	protein_coding	RPL29	8	115131367	115133401	7456.56029491529	-0.352485666303613	0.107084867751503	-3.29164777157477	0.000996022737803193	0.0317543370734896
ENSRNOG00000059852	rRNA	RN5-8S	14	46646166	46646318	5433.23429629065	-1.50460869181565	0.45697218240259	-3.29256079419315	0.000992794313009356	0.0317543370734896
ENSRNOG00000038074	protein_coding	LOC498555	15	75067297	75067723	1906.74087218869	-0.71500153605163	0.217180073537114	-3.29220597638964	0.000994047787075532	0.0317543370734896
ENSRNOG00000060381	protein_coding	COL15A1	5	62840360	62950240	166.280129249424	-0.536337162709124	0.163072486797978	-3.28894943126466	0.00100562089717635	0.0317831364147655
ENSRNOG00000046222	protein_coding	CEACAM4	1	83003841	83010171	91.6020437509292	-0.699950203430169	0.21322118770715	-3.28274225913946	0.00102802610922214	0.0317852678557553
ENSRNOG00000014143	protein_coding	COL24A1	2	251200686	251434932	116.827647086008	-1.2185216228806	0.371385944617122	-3.28101168216483	0.00103435460000377	0.0317852678557553
ENSRNOG00000061607	protein_coding	LMBR1L	7	140585832	140600818	491.757591136554	-0.556360031187502	0.169770540350355	-3.2771294126728	0.00104868292184015	0.0317852678557553
ENSRNOG00000011489	protein_coding	R3HDM4	7	12611468	12618586	3655.62670942799	-0.35551241652759	0.10826349419743	-3.28377002019974	0.00102428470266391	0.0317852678557553
ENSRNOG00000019357	protein_coding	TAX1BP3	10	59743544	59748062	484.495875170271	-0.27632824434316	0.0840429832990641	-3.28793949829049	0.00100923525721634	0.0317852678557553
ENSRNOG00000000981	protein_coding	SCARB1	12	36694960	36761455	1007.77201921475	-0.343424152977669	0.104673762599299	-3.28090005030514	0.00103476405816332	0.0317852678557553
ENSRNOG00000011544	protein_coding	ZFP219	15	28402415	28406046	455.707895906106	-0.390329605127098	0.119083077932549	-3.27779237742064	0.00104622318176324	0.0317852678557553
ENSRNOG00000009531	protein_coding	COL9A3	3	176102351	176124306	293.093229310249	-0.878781501056268	0.268384603263834	-3.27433649460281	0.00105910410784183	0.0318262618012375
ENSRNOG00000020871	protein_coding	LTBP4	1	84118046	84150084	371.899118584047	-0.61078750797853	0.186898895943789	-3.26801025171507	0.00108306442483296	0.0322170760991729
ENSRNOG00000061147	protein_coding	FAM189A2	1	241822626	241875864	607.344867246519	-0.335274942308767	0.102588502888557	-3.26815318352955	0.00108251758684658	0.0322170760991729
ENSRNOG00000026857	protein_coding	KIF7	1	141434625	141451075	98.4617599693448	-0.570770190153823	0.174762211602744	-3.26598172979897	0.00109085287268104	0.0323605284864051
ENSRNOG00000061299	protein_coding	LOC103694857	1	168957460	168958836	2774.07541562905	-0.486739078467837	0.149167749863388	-3.26303157963839	0.00110227236388257	0.0323997974393114
ENSRNOG00000013102	protein_coding	ENTPD2	3	2617805	2623445	677.946408700105	-0.416925885960888	0.12785243776842	-3.26099285424708	0.00111022838128726	0.0323997974393114
ENSRNOG00000059651	misc_RNA	RF00100	4	139165424	139165742	1441.76773854516	-1.29859843381399	0.398248986513375	-3.2607702160979	0.00111110042326045	0.0323997974393114
ENSRNOG00000037087	protein_coding	LOC108351584	7	127081426	127081704	120.542330317863	-0.820913907889242	0.251688987426046	-3.2616202889308	0.00110777421254912	0.0323997974393114
ENSRNOG00000054945	protein_coding	AABR07015081.2	14	46653040	46657975	486804.800563695	-0.567272411085898	0.174054759407395	-3.25916058266544	0.00111742399523567	0.0324421102182667
ENSRNOG00000020194	protein_coding	HES6	9	98549705	98551438	573.574825903061	-0.33249109215962	0.102058068645223	-3.25786188758319	0.00112255025778089	0.032465106972617
ENSRNOG00000007604	protein_coding	IGSF8	13	90692666	90700789	935.024801107885	-0.507088263953683	0.155871745706525	-3.25324042311315	0.00114096916025057	0.0327449405933215
ENSRNOG00000051831	rRNA	RF00002	1	11906441	11906593	2904.52690581205	-1.0638741707918	0.327373270297222	-3.24972826836444	0.0011551532849241	0.0329090728593035
ENSRNOG00000050105	protein_coding	LOC103689942	1	81643816	81650094	92.0321485159428	-0.69496936203388	0.213843631859714	-3.24989505644851	0.00115447602843274	0.0329090728593035
ENSRNOG00000002116	protein_coding	RPLP2	1	213991620	213993609	380.319372830447	-0.580684125275694	0.178691722104944	-3.24964200039812	0.00115550372703538	0.0329090728593035
ENSRNOG00000022153	protein_coding	TMEM134	1	219374060	219379557	487.396406553766	-0.535522863308823	0.16483803148381	-3.24878220449642	0.00115900180734782	0.0329090728593035
ENSRNOG00000008738	protein_coding	TP53I11	3	82081906	82097056	1370.64592626797	-0.527785710571465	0.162830230230555	-3.24132508947609	0.00118975420720324	0.0329194644982422
ENSRNOG00000020905	protein_coding	HDAC5	10	90140183	90151042	2068.36089817765	-0.502455662660269	0.154893516463706	-3.24387795003675	0.0011791425968195	0.0329194644982422
ENSRNOG00000036666	protein_coding	CYBC1	10	110424974	110431792	968.535701578807	-0.21643559812944	0.0666999108768613	-3.2449158519719	0.00117485335479199	0.0329194644982422
ENSRNOG00000019000	protein_coding	LIMK2	14	83573928	83641892	1567.2354947581	-0.291114158071862	0.0898171105912254	-3.24118818959538	0.00119032575121602	0.0329194644982422
ENSRNOG00000062272	processed_pseudogene	LOC100361933	17	15656555	15656954	1654.52852706037	-0.816128869518608	0.251544255089965	-3.24447429430149	0.00117667637449065	0.0329194644982422
ENSRNOG00000062251	antisense	AABR07055844.1	7	12617073	12618143	2603.39673628967	-0.276061678296086	0.0852335800617556	-3.23888399497085	0.00119998369048748	0.0330458743882223
ENSRNOG00000020773	protein_coding	MAP3K11	1	221043119	221056417	464.907737775033	-0.620148288428713	0.191501856262551	-3.23834087320013	0.00120227068168275	0.0330481047381455
ENSRNOG00000003217	protein_coding	LGALS3BP	10	107415326	107424710	350.270460309145	-0.82360700782311	0.254739009967649	-3.23314049123339	0.0012243733379453	0.0333497035922882
ENSRNOG00000014684	protein_coding	NPR1	2	189840403	189856090	981.861047143356	-0.501194486597262	0.155246061830936	-3.22838776511488	0.00124490098791157	0.0336033544142402
ENSRNOG00000015999	protein_coding	CIRBP	7	12401207	12405022	1737.27494178096	-0.566132770708632	0.175846954794726	-3.21946303460021	0.0012843091810558	0.0336066601677095
ENSRNOG00000031930	protein_coding	BIN2	7	142273833	142300382	396.465386895013	-0.391882791626855	0.12174106351936	-3.2189861029474	0.00128644719753235	0.0336066601677095
ENSRNOG00000058555	misc_RNA	RF00100	8	85480292	85480622	17199.2263155995	-1.20539842325706	0.373738903566401	-3.22524203863861	0.00125866208361892	0.0336066601677095
ENSRNOG00000020579	protein_coding	COL7A1	8	117694605	117726844	63.374024197759	-0.95799210800092	0.297769803450884	-3.21722383162649	0.00129437573705149	0.0336066601677095
ENSRNOG00000008904	protein_coding	FLI1	8	33543258	33661049	185.00995508622	-0.43625090713743	0.135533274212597	-3.21877346852203	0.00128740146575219	0.0336066601677095
ENSRNOG00000048282	protein_coding	MPND	9	11055371	11061611	870.389562411856	-0.633356588791299	0.196745750659269	-3.21916273499683	0.00128565499852423	0.0336066601677095
ENSRNOG00000049641	protein_coding	RAB29	13	48644604	48650220	985.612078837351	-0.328604882465708	0.10199548285923	-3.22175917260212	0.00127406175428907	0.0336066601677095
ENSRNOG00000061205	scaRNA	RF00492	18	70733363	70733503	167.354372431925	-0.654291867082723	0.203167237652477	-3.22045953197389	0.00127985260751602	0.0336066601677095
ENSRNOG00000060289	misc_RNA	RF00100	X	23467547	23467864	16266.3896441172	-1.20807078376695	0.375489906254359	-3.21731893093445	0.00129394673227539	0.0336066601677095
ENSRNOG00000019442	protein_coding	JOSD2	1	100473643	100477351	783.161678851668	-0.69284206625801	0.215407718582317	-3.21642172721515	0.00129799935619189	0.0336190198386545
ENSRNOG00000000985	protein_coding	CPSF4	12	11199898	11215708	630.115872198963	-0.381117987647935	0.118502212784625	-3.21612549413409	0.00129933999643421	0.0336190198386545
ENSRNOG00000004131	protein_coding	PKN1	19	24803524	24831500	703.89883916077	-0.495895936173104	0.154307864910315	-3.21367894281554	0.00131046113336196	0.033731990101195
ENSRNOG00000062298	protein_coding	RPL13A	1	101120325	101123402	13293.0854865104	-0.462112605824202	0.144073073415339	-3.20748766490187	0.00133899802604839	0.0337797935849352
ENSRNOG00000046707	miRNA	AABR07063425.1	6	30641117	30641173	26990.8658086888	-1.56638995608304	0.48837510450769	-3.20735013235791	0.00133963840269301	0.0337797935849352
ENSRNOG00000028640	protein_coding	SIVA1	6	137210052	137214388	69.4410551198305	-0.761144469090952	0.237342025576485	-3.20695193884097	0.00134149405807016	0.0337797935849352
ENSRNOG00000012582	protein_coding	EIF4EBP1	16	68954875	68968248	70.3430318632098	-0.637718351214848	0.198561569923586	-3.21169071870385	0.00131956350851117	0.0337797935849352
ENSRNOG00000039807	protein_coding	FAM193B	17	9595761	9628413	492.59102814195	-0.701557491185842	0.218599023516769	-3.20933497277048	0.00133042395182012	0.0337797935849352
ENSRNOG00000018878	protein_coding	SSH3	1	219511910	219519398	705.197383828414	-0.804567511923611	0.251181096053857	-3.20313719688164	0.00135939202687023	0.0338971459627183
ENSRNOG00000008857	protein_coding	ADAMTS10	7	18409147	18439012	402.71606385135	-0.6325375501598	0.197423316825773	-3.20396577430627	0.00135548589287838	0.0338971459627183
ENSRNOG00000051784	protein_coding	APOC1	KL568199.1	10857	11406	105.644387169794	-0.613633000138989	0.191578531380849	-3.20303635128676	0.00135986814789358	0.0338971459627183
ENSRNOG00000037340	protein_coding	EPHA10	5	142875773	142908395	149.850239807329	-0.774297965467195	0.241896242978306	-3.20095077101564	0.00136974932203038	0.0339516508781389
ENSRNOG00000059961	protein_coding	RAPGEF3	7	139232251	139254551	1050.3797972707	-0.511390519802601	0.159965747367942	-3.19687513243905	0.00138925051654089	0.0339516508781389
ENSRNOG00000001056	protein_coding	SNAPC2	12	2537275	2540668	3329.86188999722	-0.385668417343492	0.120596637759719	-3.19800306632023	0.00138382808925706	0.0339516508781389
ENSRNOG00000033575	protein_coding	EMID1	14	85357222	85398532	414.275392875145	-0.596912904666724	0.186520233507553	-3.20025818883908	0.00137304529434122	0.0339516508781389
ENSRNOG00000036397	miRNA	AABR07027722.1	17	42324579	42324684	182.531731001005	-0.8420313788355	0.262978169737301	-3.20190599727969	0.00136521540892083	0.0339516508781389
ENSRNOG00000004094	protein_coding	PTGER1	19	24800072	24803373	167.841884289515	-0.64474420245825	0.201596168608392	-3.19819670636048	0.00138289914988781	0.0339516508781389
ENSRNOG00000053752	misc_RNA	RF00100	17	90799609	90799914	1934.91988780302	-1.29223621410935	0.40490386621505	-3.19146425098106	0.00141553627144482	0.0342034659395401
ENSRNOG00000049179	protein_coding	PIDD1	1	213981845	213987053	163.743383677166	-0.603860557355134	0.189531467677916	-3.18607018007858	0.00144219608265033	0.0343336645468617
ENSRNOG00000015936	protein_coding	LOC108349548	2	252359976	252368473	1327.2685024231	-0.280672207464464	0.0881099336319554	-3.18547745861281	0.00144515361706239	0.0343336645468617
ENSRNOG00000015191	protein_coding	PHC1	4	155093949	155116154	1169.17070895028	-0.271113229228176	0.0851306531466077	-3.18467225619987	0.00144918033509906	0.0343336645468617
ENSRNOG00000056755	misc_RNA	RF00100	17	79036022	79036339	790.441724046812	-1.27115854168918	0.399057889966846	-3.18539884475104	0.00144554630053018	0.0343336645468617
ENSRNOG00000017354	protein_coding	ZYX	4	71740532	71749386	526.363829703388	-0.54454733190283	0.171147260937733	-3.18174727961873	0.00146389495341534	0.034366079837515
ENSRNOG00000002963	protein_coding	C1QL1	10	91040005	91047177	101.542945069528	-0.792722854328215	0.249240754585986	-3.18055069141886	0.00146995419339868	0.034366079837515
ENSRNOG00000010448	protein_coding	PTBP1	7	12663965	12673718	1083.5640784898	-0.3717995489292	0.117161643431252	-3.1733896695241	0.00150670154967545	0.034833172709395
ENSRNOG00000016516	protein_coding	MBP	18	79326738	79437310	443398.984471822	-0.571754379006007	0.180165241531328	-3.17349991677828	0.00150612944978375	0.034833172709395
ENSRNOG00000020618	protein_coding	GM45713	1	101120711	101131193	12684.7786543421	-0.479674971787614	0.151195444003926	-3.17254911315423	0.00151106998787043	0.0348803381945868
ENSRNOG00000001148	protein_coding	RPLP0	12	46791528	46794797	11376.7969185215	-0.35104524458572	0.110795335086289	-3.16841177755652	0.00153274259806938	0.0351101175255006
ENSRNOG00000019651	protein_coding	SLC12A4	19	37917014	37938857	778.567578290522	-0.536173613076217	0.169271630559549	-3.16753381121117	0.00153737831741897	0.0351625413332115
ENSRNOG00000036301	miRNA	AC128792.1	1	101448331	101448436	655.241579156781	-0.837514389278518	0.264482252333297	-3.16661848532314	0.00154222504359507	0.0351695241695819
ENSRNOG00000060449	protein_coding	RPS21	3	175629374	175630048	3548.69931061764	-0.708185397003805	0.22374295306265	-3.1651740862002	0.00154990188715437	0.0351695241695819
ENSRNOG00000006052	protein_coding	SULF2	3	162791355	162872831	4081.82883255727	-0.247032995467004	0.0780346070796877	-3.16568513268399	0.00154718171004549	0.0351695241695819
ENSRNOG00000025212	processed_pseudogene	RGD1565131	12	12203644	12204493	85.5649283888635	-0.8687814754083	0.274458523369182	-3.165438131574	0.0015484958879171	0.0351695241695819
ENSRNOG00000032574	protein_coding	SCRIB	7	117105810	117128798	1344.20736490776	-0.619692148980994	0.195871725681197	-3.16376519799295	0.00155742388295542	0.0352443613150379
ENSRNOG00000008551	protein_coding	LOC100362830	6	47899525	47904437	13225.0506213432	-0.421817153658114	0.133428821340517	-3.16136460938688	0.00157031800642551	0.0354825551346313
ENSRNOG00000045989	protein_coding	HBA-A3	10	15577249	15577977	111.518153992546	-0.894116451736095	0.282884302244729	-3.1607142730832	0.00157382799664382	0.035508309062833
ENSRNOG00000020217	protein_coding	PAGR1	1	198449040	198450688	485.015385611938	-0.448934180320499	0.142178970555755	-3.15752870178822	0.00159112572321112	0.0355196897763098
ENSRNOG00000012185	protein_coding	ZFYVE21	6	136380990	136400810	602.950370160677	-0.313182867180705	0.0992077027822172	-3.15684022911215	0.00159488707187859	0.0355196897763098
ENSRNOG00000019355	protein_coding	LMAN1L	8	62386806	62399648	166.063895176145	-0.613493809823956	0.194166961735041	-3.15961997006023	0.00157975046852064	0.0355196897763098
ENSRNOG00000025156	protein_coding	LOC100911130	X	15340839	15347591	271.977790345634	-0.573592437549555	0.181566886210909	-3.15912471442213	0.00158243757783247	0.0355196897763098
ENSRNOG00000020148	protein_coding	IL4I1	1	100830064	100836677	54.0357765684629	-0.57144119786757	0.181153959349201	-3.15445050122273	0.00160800653324425	0.0356882161104178
ENSRNOG00000010438	protein_coding	CPT1B	7	130395194	130405347	402.036430118968	-0.433552961883005	0.137487013064307	-3.15341029105213	0.00161374819479799	0.0357626652459596
ENSRNOG00000017872	protein_coding	AABR07006089.1	1	219199158	219207182	1057.33160511846	-0.728566369118609	0.23114603887168	-3.15197427857749	0.00162170558061313	0.0358329960223677
ENSRNOG00000055947	misc_RNA	RF00100	2	205485076	205485398	1007.84579678939	-1.28022212447641	0.4066411471468	-3.1482847553896	0.0016423162368067	0.0358570278043864
ENSRNOG00000011305	protein_coding	SOX10	7	120393254	120403523	1430.10366328232	-0.500771037002531	0.159079686404266	-3.14792572402947	0.00164433469739093	0.0358570278043864
ENSRNOG00000021316	protein_coding	TMEM98	10	68173369	68184320	860.335148229089	-0.503867094558434	0.160033438128546	-3.1485113389472	0.00164104356647129	0.0358570278043864
ENSRNOG00000048277	protein_coding	AABR07035787.1	12	22466601	22470972	1083.48480097933	-0.476084509081801	0.151108248136454	-3.15061894339405	0.0016292490200464	0.0358570278043864
ENSRNOG00000047706	protein_coding	LOC103690108	20	3791407	3794027	250.877444551638	-0.956295451282817	0.303649736197724	-3.1493373360289	0.00163641180195901	0.0358570278043864
ENSRNOG00000008416	protein_coding	GIMAP5	4	78378144	78385577	121.127183609385	-0.494204062496099	0.157155230576992	-3.14468733036526	0.00166264424878283	0.0360003450765938
ENSRNOG00000020075	protein_coding	EEF1G	1	225163391	225173995	11006.6597909902	-0.26386096624507	0.0840383630913805	-3.13976803615459	0.00169081658564151	0.0362469077279631
ENSRNOG00000012534	protein_coding	MFSD10	14	81362618	81366055	425.434070296196	-0.614730547052037	0.195921293933892	-3.13764029784051	0.00170313743951093	0.0362940284229208
ENSRNOG00000020982	protein_coding	LOC687780	1	221420271	221421842	3358.50392188749	-0.716354447778421	0.228671677170691	-3.13267675578249	0.00173220093994029	0.0365249463943165
ENSRNOG00000016411	protein_coding	RPS12	1	22758212	22760370	3269.46391031082	-0.671774949233787	0.214439098428842	-3.13270739410754	0.00173202015000364	0.0365249463943165
ENSRNOG00000050214	protein_coding	AMT	8	117068582	117077913	757.211815674548	-0.344090771162517	0.109878621371383	-3.13155340745959	0.00173884156269033	0.0365351829602579
ENSRNOG00000059900	protein_coding	BST2	16	19938784	19942353	227.134618787325	-0.726282499503937	0.232093406121288	-3.1292681323501	0.00175242316984206	0.0366662730550334
ENSRNOG00000021796	protein_coding	RGD1565166	10	10555337	10564433	74.3520285572861	-0.746087428899909	0.238455300339021	-3.12883558402421	0.00175500479732288	0.0366690751306751
ENSRNOG00000029195	protein_coding	UBA7	8	116754178	116764126	102.634125191865	-0.730623427910326	0.233710315561333	-3.12619246675309	0.00177085612874287	0.0368973514112615
ENSRNOG00000053691	protein_coding	LAMA5	3	175553045	175601127	119.790945303661	-0.723037894542767	0.231663744422119	-3.12106625206447	0.00180197488823567	0.0373380163217961
ENSRNOG00000002365	protein_coding	ITM2A	X	78490866	78496847	4194.22611149482	-0.299809689716952	0.0960758867261954	-3.12055084717952	0.00180513130837638	0.0373517570867218
ENSRNOG00000023937	protein_coding	SLC49A3	14	2311122	2319574	173.599411298824	-0.508951244076825	0.163366457834796	-3.11539621304332	0.00183697980748673	0.0376467776962499
ENSRNOG00000015184	protein_coding	CLIC3	3	2676296	2680565	710.411170810762	-0.472390574677084	0.151756916525504	-3.11281083915338	0.001853147518385	0.0377704777263941
ENSRNOG00000016150	protein_coding	IFRD2	8	116343096	116348314	107.392966719566	-0.622740346670265	0.200050784415453	-3.11291129644859	0.00185251687242326	0.0377704777263941
ENSRNOG00000018400	protein_coding	GOLM1	17	5382034	5409038	549.257987016043	-0.340090024996185	0.109360762993216	-3.10979930724589	0.00187214500079953	0.0379889698704754
ENSRNOG00000020726	protein_coding	SIPA1	1	221006340	221015929	169.935690971763	-0.586491153131194	0.188681064229923	-3.10837314557707	0.00188120385611291	0.0380328137225742
ENSRNOG00000021031	protein_coding	GRN	10	90376933	90383205	1843.33709126486	-0.290458324178725	0.0934606391840331	-3.1078144416152	0.00188476365835298	0.0380534290644016
ENSRNOG00000005185	protein_coding	NXPH3	10	83328410	83332851	2726.79651846035	-0.605717224665343	0.194955952903287	-3.10694398219185	0.00189032215276521	0.03808131692989
ENSRNOG00000019322	protein_coding	NOTCH1	3	3905453	3951025	987.898777415348	-0.361250685942606	0.11654603037826	-3.0996395567497	0.00193756274834456	0.0384562720886834
ENSRNOG00000029095	protein_coding	TRABD	7	130058252	130069224	390.202933387852	-0.482625700919507	0.155731586298761	-3.09908678380519	0.0019411815033839	0.038466719711897
ENSRNOG00000020623	protein_coding	ALDH16A1	1	101138248	101151320	339.933561974005	-0.658960983783802	0.21273651747351	-3.09754522453277	0.00195130620523481	0.0385653275206104
ENSRNOG00000006548	protein_coding	MRC2	10	93520132	93581296	383.746297998396	-0.530573547007358	0.171390875349941	-3.09569308123345	0.00196353487986796	0.0387048895201341
ENSRNOG00000030264	protein_coding	FAM83H	7	117062692	117070936	66.3236952452073	-0.561876427988423	0.181639917481474	-3.09335324403971	0.00197908409917872	0.0388140589236886
ENSRNOG00000012722	protein_coding	PPDPF	3	176691329	176692271	628.533323669996	-0.533240430516724	0.172464847133829	-3.0918789502822	0.00198893937182893	0.0388985649208476
ENSRNOG00000010794	protein_coding	DENND3	7	114724610	114812708	310.888581169877	-0.361418763007902	0.117009128365574	-3.08880826698165	0.00200961086451395	0.0389936413238629
ENSRNOG00000011170	protein_coding	RGD1359634	7	120373352	120380200	868.444878018012	-0.320592053390505	0.103822113155941	-3.087897593733	0.00201577921335232	0.0389936413238629
ENSRNOG00000000692	protein_coding	UNG	12	48246569	48254822	72.0459212790675	-0.567622443708236	0.183782303237436	-3.08855876604671	0.00201129910760886	0.0389936413238629
ENSRNOG00000020525	protein_coding	COL5A3	8	21786324	21831668	671.766060537554	-0.572845850088987	0.185607899416145	-3.08632257512182	0.0020264884602058	0.0391189586622465
ENSRNOG00000059956	protein_coding	BCL6B	10	56834364	56839437	199.914199053613	-0.45379993548066	0.147298202773794	-3.08082466001001	0.00206428170829337	0.0394955354686373
ENSRNOG00000060130	protein_coding	YPEL4	3	72134731	72141035	767.914319217955	-0.44558217238635	0.144724370436688	-3.07883303303971	0.00207813114200459	0.0396592135520646
ENSRNOG00000011683	protein_coding	FES	1	142174648	142183884	67.6687737733445	-0.49763726412115	0.161910293170662	-3.0735369220573	0.00211537509452383	0.0398621814981905
ENSRNOG00000050540	miRNA	AABR07064716.2	6	91457131	91457210	9758.49453233534	-0.997296839925822	0.324341887614743	-3.07483207691762	0.00210621103170256	0.0398621814981905
ENSRNOG00000062289	antisense	AABR07055846.2	7	12664047	12665625	371.162206272082	-0.363440136862116	0.118207011066662	-3.07460728075728	0.00210779899484262	0.0398621814981905
ENSRNOG00000001034	protein_coding	EVI5L	12	2587891	2626310	2468.28265838363	-0.256186700577943	0.0833459460895563	-3.07377518161071	0.00211368651350089	0.0398621814981905
ENSRNOG00000023485	protein_coding	USHBP1	16	19781279	19791832	145.90329896799	-0.559353153461175	0.182081744886196	-3.0719891980977	0.00212637419831367	0.0399688981994192
ENSRNOG00000031506	protein_coding	FTL1	5	152325871	152326778	476.729774307077	-0.675285112077233	0.220036005896435	-3.06897550392307	0.00214794202736258	0.0402228993898985
ENSRNOG00000020130	protein_coding	ARHGEF1	1	81779380	81797236	673.513839205887	-0.671262820387989	0.218973543069679	-3.06549737003794	0.00217308288694277	0.0403598009709619
ENSRNOG00000020813	protein_coding	LTBP3	1	221099998	221116096	593.582291822001	-0.42840409654451	0.139705074997546	-3.06648914903082	0.00216588669527604	0.0403598009709619
ENSRNOG00000019264	protein_coding	LTBR	4	157822840	157829241	347.300973008609	-0.485428606713466	0.158347647495021	-3.06558773933619	0.00217242627516625	0.0403598009709619
ENSRNOG00000061939	unprocessed_pseudogene	LOC100911886	20	5314442	5329279	487.128734831363	-0.872559479759388	0.284712129314884	-3.06470778698143	0.00217882764034569	0.0403972981188351
ENSRNOG00000026040	protein_coding	PRSS53	1	199331787	199336451	137.879678297179	-0.827681941101649	0.270381684915867	-3.06116126674479	0.00220480307495579	0.0404850502510205
ENSRNOG00000019831	protein_coding	SAMD4B	1	85324043	85362241	1300.77640715366	-0.320013767594992	0.104521408889803	-3.06170545340029	0.00220079899453521	0.0404850502510205
ENSRNOG00000007338	protein_coding	FBLN2	4	122835436	122895121	394.394969332999	-0.540796171719481	0.176835498034432	-3.05818785102854	0.00222679937299519	0.0404850502510205
ENSRNOG00000018533	protein_coding	IFFO1	4	157659147	157676331	1031.78495855073	-0.45232881363321	0.147770484472127	-3.06102274245795	0.00220582339075892	0.0404850502510205
ENSRNOG00000036471	miRNA	AC120071.1	5	152326537	152326642	264.501714419758	-0.796745327280742	0.260453346757439	-3.05907118184492	0.00222024389234337	0.0404850502510205
ENSRNOG00000013954	protein_coding	ALPL	5	156086497	156141537	96.1208545025545	-0.566436970748394	0.184974158120356	-3.0622492163464	0.00219680468975359	0.0404850502510205
ENSRNOG00000007763	protein_coding	PLOD1	5	164720587	164747083	905.333831284713	-0.405563593504689	0.132527544938498	-3.0602211313346	0.0022117362479079	0.0404850502510205
ENSRNOG00000000480	protein_coding	PHF1	20	5526961	5531941	587.510758077573	-0.56429989293251	0.1843358673782	-3.06125932494051	0.00220408107806808	0.0404850502510205
ENSRNOG00000046615	miRNA	AABR07064724.1	6	91680226	91680305	10753.3787399826	-0.994930215408166	0.325429655145419	-3.05728196455722	0.00223354066460646	0.0405156586840722
ENSRNOG00000033803	protein_coding	RPL37	9	69790831	69791196	4897.25850493082	-0.394485852138606	0.129288311255527	-3.05121049465129	0.00227920727649597	0.0408116825168107
ENSRNOG00000001235	protein_coding	GNA12	12	15890170	15971212	12350.421537446	-0.38853670029877	0.127299750005755	-3.05214032455841	0.00227215853409645	0.0408116825168107
ENSRNOG00000015413	protein_coding	QPCTL	1	80047504	80056574	649.09815504926	-0.2748284848251	0.0902281402219172	-3.04592873297794	0.00231962809306903	0.041178726752738
ENSRNOG00000021615	protein_coding	METTL26	10	15241590	15252413	222.605076896399	-0.412164792548617	0.135339426366627	-3.0454155423423	0.00232359028241911	0.041178726752738
ENSRNOG00000008102	protein_coding	DPH7	3	2170533	2179010	435.512736783069	-0.382640805875567	0.125697500122943	-3.04414014201802	0.00233346411952021	0.0412722856842176
ENSRNOG00000053891	protein_coding	AABR07018078.1	15	38647779	38709984	111.153265099275	-0.515417991743549	0.16934158834884	-3.04365865921724	0.00233720162145793	0.041289643267761
ENSRNOG00000019915	protein_coding	XRCC1	1	81413353	81441678	627.780912788521	-0.628959119700079	0.20668855267783	-3.04302832233022	0.00234210288677858	0.0413274951081624
ENSRNOG00000013647	protein_coding	POLM	14	86069016	86078954	239.166950357207	-0.401691797411658	0.13208596223588	-3.04113919913998	0.00235684843395695	0.0414766541885437
ENSRNOG00000004196	protein_coding	LOC108350501	6	91455333	91456696	13292.2389198404	-0.380164231226986	0.125233505987091	-3.03564312306462	0.00240023276152162	0.0416661494789749
ENSRNOG00000008427	protein_coding	NECAP2	5	159589881	159602251	991.489575373856	-0.433498907504694	0.142835749644476	-3.03494684337563	0.00240578084432521	0.041681769780914
ENSRNOG00000004430	protein_coding	CEP131	10	109243039	109267500	319.361396773512	-0.700953610794397	0.231016814009932	-3.03421036169368	0.0024116620368356	0.041681769780914
ENSRNOG00000016387	protein_coding	RPL34	2	235850334	235852708	8911.28138089026	-0.298128322552248	0.0983113339737965	-3.03249188574442	0.00242543618119463	0.041818034618045
ENSRNOG00000017560	protein_coding	MDK	3	80841005	80842916	320.525132811884	-0.568016882983933	0.18731253685792	-3.03245523504272	0.00242573073113151	0.041818034618045
ENSRNOG00000013023	protein_coding	NOP53	1	77836196	77844189	1135.8737072383	-0.347753655477072	0.114710070949019	-3.03158783357065	0.00243271132182987	0.0418901704739464
ENSRNOG00000019302	protein_coding	STX4	1	199287710	199294979	2099.2833415391	-0.329295163651077	0.108706908854345	-3.02920179702925	0.00245200838925959	0.0421256166049288
ENSRNOG00000010473	protein_coding	CAND2	4	147686490	147714585	234.862197337127	-0.395925918296735	0.130796392029283	-3.02704005939318	0.00246961227570704	0.0423309628173537
ENSRNOG00000008378	protein_coding	ZFP414	7	18497807	18500417	221.708842357528	-0.670752385402073	0.221810750550478	-3.02398501306828	0.00249468796442817	0.0425659685593376
ENSRNOG00000058456	lincRNA	AABR07051177.1	3	8611	10251	55.7507074438803	-0.675136939037946	0.223414726542869	-3.02189989659612	0.00251193602270762	0.0427628563138441
ENSRNOG00000004686	protein_coding	SPOP	10	83231238	83311592	10686.3629137848	-0.23508541728979	0.0778224989534281	-3.02078988019228	0.00252116249402661	0.0427858409528901
ENSRNOG00000050545	miRNA	AABR07015056.1	14	46525889	46525945	8236.94069747983	-1.04443732099111	0.346062872683189	-3.01805655398135	0.00254401423785996	0.0430642681326329
ENSRNOG00000012434	protein_coding	ZFP598	10	14035149	14047096	539.080804865583	-0.527808765806874	0.174954941028607	-3.01682686241237	0.00255435662375668	0.0431418450738431
ENSRNOG00000018709	protein_coding	PATZ1	14	83510278	83528898	568.333725084954	-0.260243553338474	0.0862578328633232	-3.01704256529182	0.00255253966692367	0.0431418450738431
ENSRNOG00000007230	protein_coding	KANK3	7	18668692	18681939	257.325244721504	-0.447246081914511	0.148299750654811	-3.01582490826663	0.00256281202621018	0.0431872744259333
ENSRNOG00000031950	protein_coding	IZUMO4	7	11875846	11878237	162.738302000029	-0.875794734203697	0.290511974401854	-3.01465967455181	0.00257267751835933	0.0432377810858197
ENSRNOG00000033776	protein_coding	LOC100359668	6	76652206	76652757	248.839225390756	-0.580218188519059	0.192528510284432	-3.01367411850782	0.00258104885803118	0.0432997681323237
ENSRNOG00000036432	miRNA	AABR07008505.1	2	62556301	62556406	266.094164084229	-0.792956637465437	0.263163760215946	-3.01316806240629	0.00258535698372239	0.0433235268155986
ENSRNOG00000014936	protein_coding	IFITM2	1	213750192	213751405	462.000774325904	-0.401225599335056	0.133251172251416	-3.01104742687015	0.00260348184833952	0.0435785045474573
ENSRNOG00000020450	protein_coding	SLC26A6	8	117648745	117659804	298.530117277716	-0.532630938331272	0.177015671443997	-3.00894793091686	0.00262154040610532	0.0438318044909195
ENSRNOG00000000474	protein_coding	RGL2	20	5458509	5466265	677.277990543187	-0.665655841742819	0.221302940740734	-3.00789424449024	0.00263064665141772	0.0438860996490967
ENSRNOG00000031090	protein_coding	RT1-CE7	20	4694472	4896970	289.318603115344	-0.442411829489478	0.147185006854001	-3.00582130575519	0.00264864600428475	0.0439904277053102
ENSRNOG00000020191	protein_coding	TBC1D17	1	100836990	100845392	1009.311991811	-0.420290080679029	0.140026376875997	-3.00150650224439	0.00268647301861958	0.0441186250300252
ENSRNOG00000032635	protein_coding	LOC100360117	3	3389612	3390443	4339.37367902199	-0.478038255594991	0.15929505740469	-3.00096100521519	0.00269129027275179	0.0441186250300252
ENSRNOG00000008634	protein_coding	CC2D1B	5	128215711	128229737	1155.00885736392	-0.312067836921956	0.103933476932952	-3.00257285843782	0.00267707883630574	0.0441186250300252
ENSRNOG00000008829	protein_coding	SORBS3	15	51859462	51890832	1536.53731694157	-0.396726465270913	0.132210054670637	-3.00072839587913	0.00269334683254634	0.0441186250300252
ENSRNOG00000039587	protein_coding	WDR13	X	15113878	15122146	2030.02019547607	-0.217740993179574	0.0724790365272679	-3.0041927102281	0.00266286600192318	0.0441186250300252
ENSRNOG00000060869	protein_coding	IRAK1	X	156716604	156725977	4257.96580277422	-0.2102258125407	0.0700509279628437	-3.00104250799086	0.00269057002501342	0.0441186250300252
ENSRNOG00000038999	protein_coding	RT1-A1	20	5351605	5421098	528.622320848517	-0.576229919339919	0.19214963024373	-2.99886041211219	0.00270991430870351	0.0443201160029337
ENSRNOG00000008312	protein_coding	STRA6	8	62925357	62944437	133.074564469484	-0.966556699692956	0.322610807949898	-2.99604562486656	0.00273505508151986	0.0445505466144573
ENSRNOG00000036362	miRNA	AC111734.1	13	89254081	89254186	63.970771254996	-0.776620022327259	0.259291192174091	-2.99516545786032	0.00274296007222067	0.0446170302301171
ENSRNOG00000015975	protein_coding	LOC497940	10	56507553	56511583	84.1080498796111	-0.464727101512915	0.155466509161865	-2.98924253215889	0.00279670040045292	0.0452719463685778
ENSRNOG00000053084	protein_coding	FUZ	1	100891866	100896807	329.957244868666	-0.413232432865572	0.138300254286474	-2.98793689858014	0.00280867537083779	0.0453824609299016
ENSRNOG00000006747	protein_coding	CC2D1A	19	25246913	25261946	752.620444455835	-0.522050422135856	0.174853329953971	-2.98564758402533	0.00282978552493211	0.0454404701032031
ENSRNOG00000049077	miRNA	MIR5125	10	13161510	13161588	104.274628768091	-0.788119554609064	0.264095206105038	-2.98422514453219	0.00284297495022451	0.0455530063492053
ENSRNOG00000054626	protein_coding	RPS8	5	136020941	136023511	20084.5257449085	-0.286253813799625	0.0959761682244638	-2.98255097171779	0.00285857044221428	0.0456548441309298
ENSRNOG00000049994	protein_coding	IFI44L	2	256964860	256978668	77.5966575318765	-0.599524573425039	0.201046351408051	-2.9820216543409	0.00286351744117093	0.0456583974134986
ENSRNOG00000004361	protein_coding	PARP10	7	117291877	117300662	139.26773491859	-0.429654385902425	0.144128014765865	-2.98106087564168	0.00287251685004098	0.0456583974134986
ENSRNOG00000046204	protein_coding	TSPAN15	20	31813192	31857097	662.46156951291	-0.428705470724705	0.143907713780122	-2.97903051520732	0.00289161979362862	0.0458405884956089
ENSRNOG00000005840	protein_coding	CACFD1	3	5555807	5572064	277.544418500471	-0.520425734449288	0.17478695757501	-2.97748608746135	0.00290622834261783	0.0460234744194056
ENSRNOG00000029082	protein_coding	AABR07005031.1	1	176078574	176079125	123.472619413471	-0.588579969568027	0.197970817033835	-2.97306430506591	0.00294842672753863	0.0462838890823471
ENSRNOG00000018765	protein_coding	POLD4	1	219481575	219483241	190.839385673784	-0.398680900641582	0.134079747437484	-2.97346100556663	0.00294461819147602	0.0462838890823471
ENSRNOG00000018681	protein_coding	NES	2	187344056	187352969	557.260956441609	-0.419764730440685	0.141241823157136	-2.97195774635168	0.00295907404915658	0.0462838890823471
ENSRNOG00000012175	protein_coding	NFATC2	3	165245238	165360292	58.491510668964	-0.56181730958655	0.18904390661214	-2.97188795796114	0.0029597467285821	0.0462838890823471
ENSRNOG00000001699	protein_coding	SETD4	11	33781870	33801999	557.200671841429	-0.286570040661489	0.0964156720232926	-2.97223505938182	0.00295640245034426	0.0462838890823471
ENSRNOG00000054657	miRNA	AABR07015067.2	14	46590427	46590483	6915.00720076216	-1.02791025438378	0.345620766797029	-2.9740986454886	0.00293850591495434	0.0462838890823471
ENSRNOG00000025923	protein_coding	LOC103693776	14	86514214	86530701	3689.65747495395	-0.502798679705903	0.169045151162429	-2.97434547071264	0.00293614301246202	0.0462838890823471
ENSRNOG00000018536	protein_coding	PCK2	15	34216833	34224193	251.056277910531	-0.591793934498606	0.199313002295414	-2.96916873301358	0.00298606580209956	0.0465981789388057
ENSRNOG00000015294	protein_coding	PAXX	3	2678956	2680622	674.174696251655	-0.457209578836513	0.15402368180367	-2.96843688894092	0.00299318561347081	0.0466268429236815
ENSRNOG00000058317	protein_coding	PNCK	X	157150655	157154555	671.029427228694	-0.674124165499516	0.227104752200776	-2.9683401996958	0.00299412742090526	0.0466268429236815
ENSRNOG00000059770	protein_coding	AABR07044383.1	20	3791629	3796275	164.134622592251	-0.896567205126745	0.302288631527466	-2.96593094022883	0.00301768242989143	0.0468657654274101
ENSRNOG00000050547	protein_coding	SYNGR2	10	106812739	106816675	374.721659520577	-0.523897771156547	0.176687350422613	-2.96511193304701	0.00302572817201257	0.0469020490513871
ENSRNOG00000008140	protein_coding	RPL15	15	8189253	8192152	3096.39916188203	-0.406232517289205	0.137012212247521	-2.96493656021932	0.00302745353665919	0.0469020490513871
ENSRNOG00000007447	protein_coding	PLA2G4B	3	111825162	111834210	303.008804987666	-0.491964493997458	0.165951133359443	-2.96451421595225	0.00303161235579356	0.0469179594030407
ENSRNOG00000029886	protein_coding	HBA-A1	10	15602794	15603649	4686.23763910636	-0.467784242008997	0.157889300080692	-2.96273554807025	0.0030491841222417	0.0470441064215272
ENSRNOG00000013618	protein_coding	ANKRD10	16	83206004	83228194	677.038061845735	-0.379908762776762	0.128407655090852	-2.958614597455	0.00309025317429976	0.0474334864796974
ENSRNOG00000053306	protein_coding	WASHC1	9	113918858	113936860	314.193816523432	-0.570070601431597	0.192741127126508	-2.95770088060876	0.00309942724442174	0.0474841159970271
ENSRNOG00000010981	protein_coding	GTF3C5	3	7144250	7164654	911.376483797056	-0.243870603721558	0.0825173564275872	-2.95538556104333	0.00312278524275136	0.0476478858322836
ENSRNOG00000034180	protein_coding	LOC100360841	10	64336200	64336546	14064.0355415538	-0.384430623581244	0.130080250733053	-2.95533427568618	0.00312330444478356	0.0476478858322836
ENSRNOG00000042029	protein_coding	EFS	15	33578381	33589522	228.123106786279	-0.41192799247357	0.13947073053149	-2.95350853117218	0.00314183924285248	0.0477846636519523
ENSRNOG00000014065	protein_coding	ZFP653	8	23066576	23084879	186.948136438879	-0.561938832159592	0.190347540840897	-2.95217279759496	0.00315546294584154	0.0478461441211053
ENSRNOG00000019340	protein_coding	CEP250	3	151508361	151544674	482.238079908853	-0.353929364700286	0.120007027822287	-2.94923864979311	0.00318557879583234	0.0479604382231564
ENSRNOG00000046984	protein_coding	ST6GALNAC6	3	11629556	11641466	3305.40659495505	-0.307245427808162	0.104167537495066	-2.94953144901514	0.00318256180562264	0.0479604382231564
ENSRNOG00000012213	protein_coding	NTHL1	10	13996645	14002910	135.754215811904	-0.643536903533601	0.218245206594559	-2.94868745836476	0.00319126532097616	0.0479604382231564
ENSRNOG00000002382	protein_coding	MFAP4	10	47765432	47768483	229.209132411404	-0.580615387278248	0.196909929403324	-2.94863437835576	0.00319181342423649	0.0479604382231564
ENSRNOG00000003827	protein_coding	WIPI1	10	97859727	97896525	1885.10741444596	-0.337318453910729	0.11435585209837	-2.94972620745779	0.003180556465703	0.0479604382231564
ENSRNOG00000018795	protein_coding	RPL18A	16	20293229	20295294	9309.13028235913	-0.41468671862844	0.140782497201529	-2.94558433662971	0.00322345257791316	0.0483388819516687
ENSRNOG00000020102	protein_coding	SIRT2	1	86948918	86971952	9341.84717000083	-0.454849270798724	0.15449068374671	-2.94418575779274	0.00323805587287535	0.0484124900514428
ENSRNOG00000031540	protein_coding	LOC100362384	13	89253617	89254171	1031.04239986771	-0.434089532723882	0.147489568172575	-2.94318803765133	0.00324851040423058	0.0485203732460402
ENSRNOG00000045683	protein_coding	LOC102553715	10	49000973	49003931	225.904944397964	-0.580935243255879	0.197419433722912	-2.94264466420895	0.00325421702614577	0.0485571964827588
ENSRNOG00000005298	protein_coding	ZFP513	6	26537707	26541048	627.849900736239	-0.39785445570768	0.135263667711221	-2.94132535691012	0.00326811069704693	0.0486383037082677
ENSRNOG00000032339	protein_coding	RASL12	8	70915953	70930179	305.724283708226	-0.462550009637084	0.15728197861042	-2.94089643151552	0.00327263935237526	0.0486383037082677
ENSRNOG00000020363	protein_coding	MED25	1	100874976	100887853	628.017614868152	-0.322517050224556	0.109717535485553	-2.93952146115261	0.00328719504817811	0.0488011209964819
ENSRNOG00000001493	protein_coding	KPTN	1	78015722	78023676	718.013746767832	-0.258565368939714	0.0879755969383612	-2.93905785170033	0.00329211618405778	0.0488011209964819
ENSRNOG00000015859	protein_coding	CHDH	16	6078122	6109382	94.4694542730075	-0.451928475318062	0.153841271833941	-2.93762830955974	0.00330733281176734	0.0488630698748388
ENSRNOG00000053888	rRNA	RF00002	1	11970092	11970244	2068.07852591233	-0.942107157346224	0.32091549036436	-2.93568614053681	0.00332810869174641	0.0490039050415507
ENSRNOG00000019638	protein_coding	LMNA	2	187842885	187863516	558.954241537989	-0.50200964884359	0.171100891697026	-2.93399785275528	0.00334626523355876	0.0490039050415507
ENSRNOG00000018577	protein_coding	NEIL1	8	61817258	61823102	177.578977395569	-0.479122357699643	0.163310389767269	-2.9338143052774	0.00334824460548789	0.0490039050415507
ENSRNOG00000032238	protein_coding	PLCD1	8	127753539	127782070	359.513509233462	-0.43261934382416	0.147412758569859	-2.93474830822829	0.00333818341870663	0.0490039050415507
ENSRNOG00000047322	protein_coding	CRB3	9	9980720	9985630	130.517778690456	-1.00511746957031	0.342682674895463	-2.93308516363405	0.00335611818788005	0.0490039050415507
ENSRNOG00000048199	protein_coding	RPS19L2	9	16802319	16807966	14795.4840051091	-0.266432979126927	0.0908032744350014	-2.93417809858437	0.00334432250361881	0.0490039050415507
ENSRNOG00000025619	protein_coding	AP1G2	15	33759001	33766438	754.118698832812	-0.417746546186773	0.142404785825364	-2.93351479562683	0.00335147680047116	0.0490039050415507
ENSRNOG00000019451	protein_coding	SMTN	14	83755142	83776863	96.0861321603081	-0.440706346357839	0.150312029811744	-2.93194328431194	0.00336848257007316	0.0490887523173793
ENSRNOG00000058896	rRNA	RF00002	6	30630902	30631054	2053.11418913134	-0.944195410217798	0.322137829747863	-2.93102927699246	0.0033784094039646	0.0491378167774696
ENSRNOG00000042886	protein_coding	RPS28	7	18682071	18683440	2403.2218647733	-0.466690981974036	0.15934667980132	-2.92877757199539	0.00340297842141375	0.0493992439255807
ENSRNOG00000061479	lincRNA	LOC102555038	12	3807456	3809115	175.164989126122	-0.400267826570148	0.136721700928256	-2.92761005643272	0.00341578146458098	0.0494457103021025
ENSRNOG00000012939	protein_coding	ABCA7	7	12742433	12762341	671.633082501869	-0.497609893386735	0.170114737789736	-2.92514275865849	0.00344298236125634	0.049595498801905
ENSRNOG00000004392	protein_coding	AATK	10	109188112	109224370	3932.01730998642	-0.499708751706246	0.170864182390042	-2.92459627709177	0.00344903369360317	0.0496349411756668
ENSRNOG00000020416	protein_coding	ZFR2	7	11335478	11353713	309.340810982931	-0.617919865399857	0.211386429586994	-2.92317660413276	0.00346479936903809	0.0497185434363598
ENSRNOG00000055082	protein_coding	MAZ	1	198456699	198460126	779.006790936682	-0.406545109063362	0.139109908843198	-2.92247412455436	0.00347262473949556	0.0497831494951033
ENSRNOG00000053928	pseudogene	AC098750.1	2	188761950	188762268	211.16637065516	-0.338098932264426	0.115747954167242	-2.92099272679941	0.00348917972973168	0.0499249298291406
ENSRNOG00000009113	protein_coding	MARCKSL1	5	147714163	147716485	2638.99445551168	-0.31529449182444	0.10798575127487	-2.91977865692558	0.00350280077907119	0.0499290756149054
ENSRNOG00000058083	misc_RNA	RF00017	6	91680229	91680528	18309.180418849	-0.894466724080368	0.306321703093598	-2.92002399780031	0.00350004432429012	0.0499290756149054
ENSRNOG00000048912	miRNA	GM47305	6	91680317	91680386	18271.8589794381	-0.894054135893748	0.306147397401156	-2.92033884162745	0.0034965098815528	0.0499290756149054

## Sheet: Table S3
Table S3. Significant DGE genes previously associated with lithium use or lithium response. 112 of the 1108 genes (10.1%) identified in the gene-level and transcript-level analyses have been associated with lithium treatment or response in previous studies. Most of these studies employed lymphoblastoid cell lines from human subjects. The rows in red indicate the gene (RRAGC) with highest replicat…
	Current study		Previous studies
Gene	Fold change		Study	Fold change	Organism	Tissue
ABI2	1.27909941134128		Hill et al. 2013 [39]	0.16	Human	NT2 neurosphere cells
ADAM22	1.35469596820654		Breen et al 2016 [36]	0.729	Human	Lymphoblastoid cell line
AGPAT5	1.1925715339999		Breen et al 2016 [36]	0.741	Human	Lymphoblastoid cell line
ALPL	0.675282478327734		Seelan et al. 2008 [45]	0.730	Human	Neuronal cell line
APC2	0.817291844048665		Hill et al. 2013 [39]	0.035	Human	NT2 neurosphere cells
ASNS	1.25778867565638		Kittel-Schneider et al. 2019 [40]	0.729	Human	Lymphoblastoid cell line/fibroblasts
ATP2B1	1.37519649152967		Breen et al 2016 [36]	1.194	Human	Lymphoblastoid cell line
BICD1	1.35394970835436		Kittel-Schneider et al. 2019 [40]	1.561	Human	Lymphoblastoid cell line/fibroblasts
BIN2	0.762134330470011		Breen et al 2016 [36]	1.402	Human	Lymphoblastoid cell line
BNIP1	1.15786914356738		Breen et al 2016 [36]	0.7	Human	Lymphoblastoid cell line
BST2	0.604459464862257		Hill et al. 2013 [39]	47.835	Human	NT2 neurosphere cells
CAMK1D	1.28860871027962		Fries et al.2017 [38]	1.105	Human	Lymphoblastoid cell line
CC2D1A	0.696381401406164		Breen et al 2016 [36]	1.242	Human	Lymphoblastoid cell line
CC2D1B	0.805486415404749		Breen et al 2016 [36]	1.050	Human	Lymphoblastoid cell line
CD99L2	1.20075743772116		Breen et al 2016 [36]	1.383	Human	Lymphoblastoid cell line
CEP250	0.782450090070626		Hill et al. 2013 [39]	0.096	Human	NT2 neurosphere cells
CHDH	0.731064967405708		Breen et al 2016 [36]	0.483	Human	Lymphoblastoid cell line
CLINT1	1.2082680941814		Breen et al 2016 [36]	1.379	Human	Lymphoblastoid cell line
CLINT1	1.2082680941814		Kittel-Schneider et al. 2019 [40]	0.732	Human	Lymphoblastoid cell line/fibroblasts
CPEB4	1.29029892542347		Breen et al 2016 [36]	1.667	Human	Lymphoblastoid cell line
CSNK1G1	1.29904332092685		Breen et al 2016 [36]	1.459	Human	Lymphoblastoid cell line
DHX33	1.1644721577623		Breen et al 2016 [36]	0.764	Human	Lymphoblastoid cell line
DIP2C	1.25586279701053		Lowthert et al. 2012 [41]	2.989	Human	Peripheral blood
EEF1G	0.832856030061066		Breen et al 2016 [36]	0.732	Human	Lymphoblastoid cell line
ENTPD2	0.74901894477798		Breen et al 2016 [36]	1.976	Human	Lymphoblastoid cell line
EPHA4	1.46407604909469		Anand et al. 2016 [32]	0.454	Human	Peripheral blood
ESRRG	1.34121487646435		Hill et al. 2013 [39]	6.320	Human	NT2 neurosphere cells
FAM126B	1.42765465770694		Fries et al.2017 [38]	1.140	Human	Lymphoblastoid cell line
FAM13A	1.24448121302968		Kittel-Schneider et al. 2019 [40]	1.495	Human	Lymphoblastoid cell line/fibroblasts
G3BP2	1.21735712343565		Breen et al 2016 [36]	1.211	Human	Lymphoblastoid cell line
GAMT	0.767725627407239		Breen et al 2016 [36]	0.598	Human	Lymphoblastoid cell line
GAMT	0.767725627407239		Lowthert et al. 2012 [41]	3.095	Human	Peripheral blood
GRN	0.817642263701378		Hill et al. 2013 [39]	17.509	Human	NT2 neurosphere cells
HDAC7	0.587339697293236		Breen et al 2016 [36]	1.775	Human	Lymphoblastoid cell line
HLTF	1.19110420612778		Breen et al 2016 [36]	0.687	Human	Lymphoblastoid cell line
IGHM	0.442999029941442		Kittel-Schneider et al. 2019 [40]	0.613	Human	Lymphoblastoid cell line/fibroblasts
ING3	1.16806362141371		Breen et al 2016 [36]	0.713	Human	Lymphoblastoid cell line
ITM2A	0.812359550103272		Breen et al 2016 [36]	1.505	Human	Lymphoblastoid cell line
KCNA1	1.33532066157401		McQuillin et al . 2007 [43]	1.340	Mouse	Right brain hemisphere
KCNMA1	1.323175093669		Breen et al 2016 [36]	5.312	Human	Lymphoblastoid cell line
KCNMA1	1.323175093669		Fries et al.2017 [38]	2.230	Human	Lymphoblastoid cell line
KHDRBS1	1.19858277645548		Breen et al 2016 [36]	0.816	Human	Lymphoblastoid cell line
KIF3A	1.26307936198583		Kittel-Schneider et al. 2019 [40]	1.541	Human	Lymphoblastoid cell line/fibroblasts
KIF3B	1.22596180317144		Breen et al 2016 [36]	1.579	Human	Lymphoblastoid cell line
LAMA5	0.605820417226884		Lowthert et al. 2012 [41]	4.347	Human	Peripheral blood
LMF2	0.682090480283457		Breen et al 2016 [36]	1.258	Human	Lymphoblastoid cell line
LMNA	0.70612247958091		Breen et al 2016 [36]	2.792	Human	Lymphoblastoid cell line
LMNA	0.70612247958091		Fries et al.2017 [38]	1.108	Human	Lymphoblastoid cell line
LRP12	1.28719456626563		Kittel-Schneider et al. 2019 [40]	1.563	Human	Lymphoblastoid cell line/fibroblasts
MAP3K11	0.65060405148713		Breen et al 2016 [36]	1.258	Human	Lymphoblastoid cell line
MARCKSL1	0.803686920458973		Breen et al 2016 [36]	1.361	Human	Lymphoblastoid cell line
MPND	0.644674762330135		Breen et al 2016 [36]	0.749	Human	Lymphoblastoid cell line
MTDH	1.29508645710779		Kittel-Schneider et al. 2019 [40]	0.57	Human	Lymphoblastoid cell line/fibroblasts
MYO9A	1.36537651446295		Fries et al.2017 [38]	1.171	Human	Lymphoblastoid cell line
NDUFAF4	1.24041141767003		Breen et al 2016 [36]	0.693	Human	Lymphoblastoid cell line
NEU1	0.718921723561491		Breen et al 2016 [36]	1.622	Human	Lymphoblastoid cell line
NF1	1.26491450376068		Sugawara et al. 2010 [48]	3.117	Human	Lymphoblastoid cells
NFATC2	0.677448269496836		Breen et al 2016 [36]	2.083	Human	Lymphoblastoid cell line
NFATC2	0.677448269496836		Kittel-Schneider et al. 2019 [40]	0.541	Human	Lymphoblastoid cell line/fibroblasts
NOP58	1.17408722288382		Breen et al 2016 [36]	0.775	Human	Lymphoblastoid cell line
NOTCH1	0.778489407234023		Fries et al.2017 [38]	1.110	Human	Lymphoblastoid cell line
NOTCH1	0.778489407234023		Hill et al. 2013 [39]	0.048	Human	NT2 neurosphere cells
NRXN1	1.31298316276198		McQuillin et al . 2007 [43]	0.850	Mouse	Right brain hemisphere
NTHL1	0.640141655583496		Breen et al 2016 [36]	0.423	Human	Lymphoblastoid cell line
NUDCD1	1.21174123742043		Breen et al 2016 [36]	0.695	Human	Lymphoblastoid cell line
NAA25	1.20395654978081		Breen et al 2016 [36]	0.719	Human	Lymphoblastoid cell line
OPA1	1.258611793523		Sugawara et al. 2010 [48]	2.313	Human	Lymphoblastoid cells
PAFAH1B2	1.23009965377672		Sugawara et al. 2010 [48]	4.084	Human	Lymphoblastoid cells
PATZ1	0.834946953196386		Breen et al 2016 [36]	0.573	Human	Lymphoblastoid cell line
PCK2	0.663517336180813		Kittel-Schneider et al. 2019 [40]	0.728	Human	Lymphoblastoid cell line/fibroblasts
PFDN4	1.25946744849729		Sugawara et al. 2010 [48]	0.387	Human	Lymphoblastoid cells
PLA2G4B	0.711056204801177		Seelan et al. 2008 [45]	1.700	Human	Neuronal cell line
PNCK	0.626712569903227		McQuillin et al . 2007 [43]	0.580	Mouse	Right brain hemisphere
POLM	0.756970090547943		Breen et al 2016 [36]	0.726	Human	Lymphoblastoid cell line
PPARGC1A	1.42027043613114		Seelan et al. 2008 [45]	0.650	Human	Neuronal cell line
PRKD2	0.716745768243135		Breen et al 2016 [36]	1.281	Human	Lymphoblastoid cell line
PTBP1	0.772817919129146		Breen et al 2016 [36]	0.854	Human	Lymphoblastoid cell line
PVALB	1.67685258087541		McQuillin et al . 2007 [43]	1.560	Mouse	Right brain hemisphere
PXN	0.785555696899093		Hill et al. 2013 [39]	6.498	Human	NT2 neurosphere cells
RAB30	1.34570970490231		Kittel-Schneider et al. 2019 [40]	0.575	Human	Lymphoblastoid cell line/fibroblasts
RAP1GDS1	1.34923085469171		Kittel-Schneider et al. 2019 [40]	0.687	Human	Lymphoblastoid cell line/fibroblasts
RARG	0.698191393037532		Breen et al 2016 [36]	1.752	Human	Lymphoblastoid cell line
RASA4	0.623843342910135		Seelan et al. 2008 [45]	0.798	Human	Whole blood
RGS4	1.4393592400287		Brandish et al. 2005 [35]	1.660	Rat	Cortex
RPL15	0.754591357948575		Breen et al 2016 [36]	0.75	Human	Lymphoblastoid cell line
RPL18A	0.750182379135289		Breen et al 2016 [36]	0.705	Human	Lymphoblastoid cell line
RPL27A	0.727453520592934		Breen et al 2016 [36]	0.712	Human	Lymphoblastoid cell line
RPL29	0.783233476233911		Breen et al 2016 [36]	0.644	Human	Lymphoblastoid cell line
RPL34	0.813306854185593		Breen et al 2016 [36]	0.65	Human	Lymphoblastoid cell line
RPL37	0.760760448230806		Kittel-Schneider et al. 2019 [40]	1.459	Human	Lymphoblastoid cell line/fibroblasts
RPLP0	0.784015866045499		Breen et al 2016 [36]	0.73	Human	Lymphoblastoid cell line
RPLP2	0.668646630301726		Breen et al 2016 [36]	0.662	Human	Lymphoblastoid cell line
RPS12	0.627733910290859		Breen et al 2016 [36]	0.66	Human	Lymphoblastoid cell line
RPS21	0.612089533104939		Breen et al 2016 [36]	0.609	Human	Lymphoblastoid cell line
RPS23	0.79035195447962		Breen et al 2016 [36]	0.693	Human	Lymphoblastoid cell line
RRAGC	1.16504754867559		Breen et al 2016 [36]	1.223	Human	Lymphoblastoid cell line
RRAGC	1.16504754867559		Fries et al.2017 [38]	1.183	Human	Lymphoblastoid cell line
RRAGC	1.16504754867559		McQuillin et al . 2007 [43]	1.270	Mouse	Right brain hemisphere
SCARB1	0.788168418127581		Breen et al 2016 [36]	0.622	Human	Lymphoblastoid cell line
SCG2	1.31733596963957		McQuillin et al . 2007 [43]	1.280	Mouse	Right brain hemisphere
SDCBP	1.19376504528379		Kittel-Schneider et al. 2019 [40]	2.350	Human	Lymphoblastoid cell line/fibroblasts
SIVA1	0.590028084274969		Beech et al. 2014 [34]	0.403	Human	Peripheral blood
SMCR8	1.2431255835219		Breen et al 2016 [36]	1.245	Human	Lymphoblastoid cell line
SNX25	1.21885347885168		Breen et al 2016 [36]	0.715	Human	Lymphoblastoid cell line
SRPK2	1.19569928116863		McQuillin et al . 2007 [43]	2.060	Mouse	Right brain hemisphere
SSB	1.20102834087946		Breen et al 2016 [36]	0.716	Human	Lymphoblastoid cell line
SULF2	0.842627557788111		Anand et al. 2016 [32]	0.438	Human	Peripheral blood
TACC3	0.690541891509677		Breen et al 2016 [36]	1.276	Human	Lymphoblastoid cell line
TRAF4	0.642308172092966		Breen et al 2016 [36]	1.239	Human	Lymphoblastoid cell line
TRIM23	1.22843983738259		Lowthert et al. 2012 [41]	3.160	Human	Peripheral blood
TRMT5	1.21843515688763		Fries et al.2017 [38]	0.908	Human	Lymphoblastoid cell line
TRNAU1AP	0.82760962213058		Breen et al 2016 [36]	1.387	Human	Lymphoblastoid cell line
UBE2J1	1.17075059784531		Kittel-Schneider et al. 2019 [40]	0.702	Human	Lymphoblastoid cell line/fibroblasts
UNG	0.674727821740295		Breen et al 2016 [36]	0.725	Human	Lymphoblastoid cell line
UNG	0.674727821740295		Fries et al.2017 [38]	0.893	Human	Lymphoblastoid cell line
UQCRC2	1.19515215179892		Breen et al 2016 [36]	0.851	Human	Lymphoblastoid cell line
UTP15	1.23800118218342		Breen et al 2016 [36]	0.6	Human	Lymphoblastoid cell line
WDR36	1.20950037712262		Breen et al 2016 [36]	0.756	Human	Lymphoblastoid cell line
XK	1.29783125657297		Lowthert et al. 2012 [41]	0.129	Human	Peripheral blood
ZFAND5	1.25354173806497		Kittel-Schneider et al. 2019 [40]	1.383	Human	Lymphoblastoid cell line/fibroblasts
ZFYVE21	0.804864111513617		Breen et al 2016 [36]	1.311	Human	Lymphoblastoid cell line

## Sheet: Table S4
Table S4. A) Myelin-related genes significantly modulated by lithium. Of the 117 central nervous system (CNS) genes related to myelination present in the curated genes set from Stokowy et al. 2018 [54], 93 were detected in our samples, i.e. passed the filtering threshold. Of these, 7 were significantly modulated by lithium. However, Fisher's exact test showed no significant enrichment (p=0.84). F…
Gene_symbol	log2FoldChange	pvalue	padj_fdr
EXOC4	0.288210862225645	0.00125360552126429	0.0336066601677095
MBP	-0.571754379006007	0.00150612944978375	0.034833172709395
PMM2	0.181957368235219	0.00347895239561279	0.0498261814901292
PPARGC1A	0.506165661925521	9.3153363411984e-06	0.00722258533088599
SOX10	-0.500771037002531	0.00164433469739093	0.0358570278043864
TRAF4	-0.638662442903325	3.91232508516622e-05	0.00893380912851067
TYROBP	-0.51667156505836	0.00083248984057299	0.0295614166671142
Table S4. B) Oligodendrocyte marker genes significantly modulated by lithium. Of the 164 oligodendrocyte-specific present in the curated gene set from Mancarci et al. 2017 [27], 123 were detected in our samples, i.e. passed the filtering threshold. Of these, 6 were significantly modulated by lithium. However, Fisher's exact test showed no significant enrichment (p=0.48). For the Fisher test, the …
Gene_symbol	log2FoldChange	pvalue	padj_fdr
GAMT	-0.381337287460673	0.000325662876782434	0.0203719514739252
JOSD2	-0.69284206625801	0.00129799935619189	0.0336190198386545
MBP	-0.571754379006007	0.00150612944978375	0.034833172709395
SIRT2	-0.454849270798724	0.00323805587287535	0.0484124900514428
TMEM98	-0.503867094558434	0.00164104356647129	0.0358570278043864
WIPI1	-0.337318453910729	0.003180556465703	0.0479604382231564

## Sheet: Table S5
Table S5. Significantly enriched molecular pathways (KEGG) based on identified DGE genes. 26 molecular pathways as defined by the Kyoto Encyclopedia of Genes and Genomes (KEGG) were significantly enriched based on significant the DGE genes. Lowest_p and highest_p indicate the lowest and highest FDR p-values from the 10 iterations performed by the pathfindR tool.
ID	Pathway	Fold_Enrichment	occurrence	lowest_p	highest_p	Up_regulated	Down_regulated
rno03010	Ribosome	45.1728395061728	10	1.28252669044817e-13	3.7078908060313e-13		RPS23, RPLP2, RPL15, RPL18A, RPL29, RPL27A, RPL13A, RPL34, RPLP0, RPS8, RPS12, RPS28, RPL37, RPS21
rno04150	mTOR signaling pathway	167.679214402619	10	1.13199950174468e-12	1.13199950174468e-12	BRAF, EIF4E, PIK3R1, RICTOR, PRKAA2, PDPK1	EIF4EBP1, TSC2, MAPK3
rno04120	Ubiquitin mediated proteolysis	34.1463983668708	10	1.1209438728748e-08	1.1209438728748e-08	UBE2N, SKP1, NEDD4L, UBE2J1, PIAS1, KLHL9, UBE4A, CDC27, CUL2, UBE3C, CBL, CUL5, UBE2D3	UBA7
rno04012	ErbB signaling pathway	55.105421686747	10	4.01991669075069e-06	4.01991669075069e-06	BRAF, PRKCA, PIK3R1, PAK3, CBL, ERBB4, GSK3B	EIF4EBP1, MAPK3
rno03410	Base excision repair	104.917562724014	10	1.51848781098264e-05	1.51848781098264e-05		NTHL1, UNG, POLD4, NEIL1, XRCC1
rno04540	Gap junction	67.7592592592593	10	9.17272563551808e-05	9.17272563551808e-05	GRM5, PLCB1, PRKCA, PRKACB, TUBA4A, GUCY1A2, GNAQ	MAPK7, PDGFRB, MAPK3
rno04662	B cell receptor signaling pathway	62.4136460554371	10	9.56987684631796e-05	9.56987684631796e-05	PIK3R1, PPP3R1, GSK3B	NFATC2, MAPK3
rno04062	Chemokine signaling pathway	31.1139455782313	10	0.000153787888946177	0.000153787888946177	BRAF, PLCB1, PIK3R1, PRKACB, WASL, GSK3B	PXN, MAPK3
rno04510	Focal adhesion	27.5527108433735	10	0.00019677557406375	0.00019677557406375	BRAF, PRKCA, PIK3R1, PAK3, PDPK1, GSK3B	ZYX, LAMA5, PDGFRB, LAMB2, COL11A2, PXN, MAPK3
rno04320	Dorso-ventral axis formation	171.515625	10	0.000199355647001675	0.000199355647001675	PIWIL2	NOTCH1, MAPK3
rno04010	MAPK signaling pathway	25.9503546099291	10	0.000233313793861221	0.000233313793861221	BRAF, CACNB2, NF1, PRKCA, CACNA2D1, FGF9, TAOK1, PRKACB, RASGRP1, PPP3R1, CACNB4, ATF2	MAPK7, PDGFRB, MAP3K11, PLA2G4B, NFATC2, MAPK3, GNA12
rno04810	Regulation of actin cytoskeleton	25.6952247191011	10	0.000342344947401807	0.000342344947401807	BRAF, FGF9, PIK3R1, ABI2, PAK3, PIKFYVE, WASL, CHRM2	PDGFRB, LIMK2, APC2, PXN, SSH3, MAPK3, ARPC1B, ARHGEF1, GNA12
rno04141	Protein processing in endoplasmic reticulum	26.1357142857143	10	0.000349297334582788	0.000349297334582788	SKP1, MARCH6, HSPA4L, MAN1A2, DNAJC10, UBE2J1, RAD23B, MBTPS2, STT3B, EIF2S1, SEC23A, UBE2D3
rno04722	Neurotrophin signaling pathway	24.1917355371901	10	0.000360366390050763	0.000360366390050763	BRAF, PIK3R1, CALM2, GSK3B	MAPK7, IRAK1, MAPK3
rno04520	Adherens junction	45.7375	10	0.000383263864815817	0.000383263864815817	CSNK2A1, WASL	MAPK3
rno04660	T cell receptor signaling pathway	41.8171428571429	10	0.000437486202618406	0.000437486202618406	PIK3R1, PAK3, RASGRP1, PPP3R1, CBL, GSK3B	NFATC2, MAPK3
rno04370	VEGF signaling pathway	45.0338461538462	10	0.000477759563566609	0.000477759563566609	PRKCA, PIK3R1, PPP3R1	PLA2G4B, NFATC2, PXN, MAPK3
rno04310	Wnt signaling pathway	25.6591865357644	10	0.000505966760675286	0.000505966760675286	CSNK2A1, PLCB1, PRKCA, FZD3, SKP1, PRKACB, PPP3R1, GSK3B	APC2, NFATC2
rno04110	Cell cycle	38.1642764015645	10	0.000511534405345112	0.000511534405345112	CDK7, SKP1, ORC4, MAD2L1, ORC3, CDC27, GSK3B
rno04666	Fc gamma R-mediated phagocytosis	35.2674698795181	10	0.000991254798593582	0.000991254798593582	DNM1L, PRKCA, PIK3R1, WASL	PLD2, LIMK2, MAPK3, ARPC1B, MARCKSL1
rno04340	Hedgehog signaling pathway	93.8205128205128	10	0.00159057069685604	0.00159057069685604	PRKACB, CSNK1G1, CSNK1G3, GSK3B
rno04144	Endocytosis	20.6723163841808	10	0.00185577094955369	0.00185577094955369	DNM1L, NEDD4L, RAB11FIP2, ZFYVE9, STAM, CBL, CLTC, ERBB4, KIT, PRKCI	PLD2, ARAP1
rno04020	Calcium signaling pathway	27.680378250591	10	0.00345666474962269	0.00468105520901314	GRIN2A, GRM5, PLCB1, PRKCA, PRKACB, ATP2B1, ATP2A2, PPP3R1, CALM2, ERBB4, CHRM2, GNAQ	GRIN2C, PDGFRB, PLCD1, PTGER1
rno04720	Long-term potentiation	59.0161290322581	10	0.00353122939846446	0.00353122939846446	BRAF, GRIN2A, GRM5, PLCB1, PRKCA, PRKACB, PPP3R1, CALM2, GNAQ	GRIN2C, MAPK3, RAPGEF3
rno04730	Long-term depression	63.0862068965517	10	0.00368763963961127	0.00368763963961127	BRAF, GRM5, PLCB1, PRKCA, GUCY1A2, GNAQ	PLA2G4B, MAPK3, GNA12
rno00430	Taurine and hypotaurine metabolism	348.47619047619	10	0.00455902690235017	0.00455902690235017	GAD1, GAD2

## Sheet: Table S6
Table S6. Description of significantly enriched gene-level KEGG pathways. Patway information was adapted from https://www.genome.jp/kegg/pathway.html.
ID	Pathway	Pathway_category_KEGG	Pathway_subcategory_KEGG	Pathway_description_KEGG
rno03010	Ribosome	Genetic information processing	Translation
rno04150	mTOR signaling pathway	Environmental information processing	Signal transduction	The mammalian (mechanistic) target of rapamycin (mTOR) is a highly conserved serine/threonine protein kinase, which exists in two complexes termed mTOR complex 1 (mTORC1) and 2 (mTORC2). mTORC1 contains mTOR, Raptor, PRAS40, Deptor, mLST8, Tel2 and Tti1. mTORC1 is activated by the presence of growth factors, amino acids, energy status, stress and oxygen levels to regulate several biological proce…
rno04120	Ubiquitin mediated proteolysis	Genetic information processing	Folding, sorting and degredation	Protein ubiquitination plays an important role in eukaryotic cellular processes. It mainly functions as a signal for 26S proteasome dependent protein degradation. The addition of ubiquitin to proteins being degraded is performed by a reaction cascade consisting of three enzymes, named E1 (ubiquitin activating enzyme), E2 (ubiquitin conjugating enzyme), and E3 (ubiquitin ligase). Each E3 has speci…
rno04012	ErbB signaling pathway	Environmental information processing	Signal transduction	The ErbB family of receptor tyrosine kinases (RTKs) couples binding of extracellular growth factor ligands to intracellular signaling pathways regulating diverse biologic responses, including proliferation, differentiation, cell motility, and survival. Ligand binding to the four closely related members of this RTK family -epidermal growth factor receptor (EGFR, also known as ErbB-1 or HER1), ErbB…
rno03410	Base excision repair	Genetic information processing	Replication and repair	Base excision repair (BER) is the predominant DNA damage repair pathway for the processing of small base lesions, derived from oxidation and alkylation damages. BER is normally defined as DNA repair initiated by lesion-specific DNA glycosylases and completed by either of the two sub-pathways: short-patch BER where only one nucleotide is replaced and long-patch BER where 2-13 nucleotides are repla…
rno04540	Gap junction	Cellular processes	Cellular community - eukaryotes	Gap junctions contain intercellular channels that allow direct communication between the cytosolic compartments of adjacent cells. Each gap junction channel is formed by docking of two 'hemichannels', each containing six connexins, contributed by each neighboring cell. These channels permit the direct transfer of small molecules including ions, amino acids, nucleotides, second messengers and othe…
rno04662	B cell receptor signaling pathway	Organismal systems	Immune system	B cells are an important component of adaptive immunity. They produce and secrete millions of different antibody molecules, each of which recognizes a different (foreign) antigen. The B cell receptor (BCR) is an integral membrane protein complex that is composed of two immunoglobulin (Ig) heavy chains, two Ig light chains and two heterodimers of Ig-alpha and Ig-beta. After BCR ligation by antigen…
rno04062	Chemokine signaling pathway	Organismal systems	Immune system	Inflammatory immune response requires the recruitment of leukocytes to the site of inflammation upon foreign insult. Chemokines are small chemoattractant peptides that provide directional cues for the cell trafficking and thus are vital for protective host response. In addition, chemokines regulate plethora of biological processes of hematopoietic cells to lead cellular activation, differentiatio…
rno04510	Focal adhesion	Cellular processes	Cellular community - eukaryotes	Cell-matrix adhesions play essential roles in important biological processes including cell motility, cell proliferation, cell differentiation, regulation of gene expression and cell survival. At the cell-extracellular matrix contact points, specialized structures are formed and termed focal adhesions, where bundles of actin filaments are anchored to transmembrane receptors of the integrin family…
rno04320	Dorso-ventral axis formation	Organismal systems	Development
rno04010	MAPK signaling pathway	Environmental information processing	Signal transduction	The mitogen-activated protein kinase (MAPK) cascade is a highly conserved module that is involved in various cellular functions, including cell proliferation, differentiation and migration. Mammals express at least four distinctly regulated groups of MAPKs, extracellular signal-related kinases (ERK)-1/2, Jun amino-terminal kinases (JNK1/2/3), p38 proteins (p38alpha/beta/gamma/delta) and ERK5, tha…
rno04810	Regulation of actin cytoskeleton	Cellular processes	Cell motility
rno04141	Protein processing in endoplasmic reticulum	Genetic information processing	Folding, sorting and degredation	The endoplasmic reticulum (ER) is a subcellular organelle where proteins are folded with the help of lumenal chaperones. Newly synthesized peptides enter the ER via the sec61 pore and are glycosylated. Correctly folded proteins are packaged into transport vesicles that shuttle them to the Golgi complex. Misfolded proteins are retained within the ER lumen in complex with molecular chaperones. Prot…
rno04722	Neurotrophin signaling pathway	Organismal systems	Nervous system	Neurotrophins are a family of trophic factors involved in differentiation and survival of neural cells. The neurotrophin family consists of nerve growth factor (NGF), brain derived neurotrophic factor (BDNF), neurotrophin 3 (NT-3), and neurotrophin 4 (NT-4). Neurotrophins exert their functions through engagement of Trk tyrosine kinase receptors or p75 neurotrophin receptor (p75NTR). Neurotrophin/…
rno04520	Adherens junction	Cellular processes	Cellular community - eukaryotes	Cell-cell adherens junctions (AJs), the most common type of intercellular adhesions, are important for maintaining tissue architecture and cell polarity and can limit cell movement and proliferation. At AJs, E-cadherin serves as an essential cell adhesion molecules (CAMs). The cytoplasmic tail binds beta-catenin, which in turn binds alpha-catenin. Alpha-catenin is associated with F-actin bundles …
rno04660	T cell receptor signaling pathway	Organismal systems	Immune system	Activation of T lymphocytes is a key event for an efficient response of the immune system. It requires the involvement of the T-cell receptor (TCR) as well as costimulatory molecules such as CD28. Engagement of these receptors through the interaction with a foreign antigen associated with major histocompatibility complex molecules and CD28 counter-receptors B7.1/B7.2, respectively, results in a s…
rno04370	VEGF signaling pathway	Environmental information processing	Signal transduction	There is now much evidence that VEGFR-2 is the major mediator of VEGF-driven responses in endothelial cells and it is considered to be a crucial signal transducer in both physiologic and pathologic angiogenesis. The binding of VEGF to VEGFR-2 leads to a cascade of different signaling pathways, resulting in the up-regulation of genes involved in mediating the proliferation and migration of endothe…
rno04310	Wnt signaling pathway	Environmental information processing	Signal transduction	Wnt proteins are secreted morphogens that are required for basic developmental processes, such as cell-fate specification, progenitor-cell proliferation and the control of asymmetric cell division, in many different species and organs. There are at least three different Wnt pathways: the canonical pathway, the planar cell polarity (PCP) pathway and the Wnt/Ca2+ pathway. In the canonical Wnt pathw…
rno04110	Cell cycle	Cellular processes	Cell growth and death	Mitotic cell cycle progression is accomplished through a reproducible sequence of events, DNA replication (S phase) and mitosis (M phase) separated temporally by gaps known as G1 and G2 phases. Cyclin-dependent kinases (CDKs) are key regulatory enzymes, each consisting of a catalytic CDK subunit and an activating cyclin subunit. CDKs regulate the cell's progression through the phases of the cell …
rno04666	Fc gamma R-mediated phagocytosis	Organismal systems	Immune system	Phagocytosis plays an essential role in host-defense mechanisms through the uptake and destruction of infectious pathogens. Specialized cell types including macrophages, neutrophils, and monocytes take part in this process in higher organisms. After opsonization with antibodies (IgG), foreign extracellular materials are recognized by Fc gamma receptors. Cross-linking of Fc gamma receptors initiat…
rno04340	Hedgehog signaling pathway	Environmental information processing	Signal transduction	The Hedgehog (Hh) signaling pathway has numerous roles in the control of cell proliferation, tissue patterning, stem cell maintenance and development. The primary cilium is an important center for transduction of the Hedgehog signal in vertebrates. In Hh's absence, the Ptch receptor localizes to the cilium, where it inhibits Smo activation. Gli proteins are phosphorylated by PKA, CKI and GSK3B an…
rno04144	Endocytosis	Cellular processes	Transport and catabolism	Endocytosis is a mechanism for cells to remove ligands, nutrients, and plasma membrane (PM) proteins, and lipids from the cell surface, bringing them into the cell interior. Transmembrane proteins entering through clathrin-dependent endocytosis (CDE) have sequences in their cytoplasmic domains that bind to the APs (adaptor-related protein complexes) and enable their rapid removal from the PM. In …
rno04020	Calcium signaling pathway	Environmental information processing	Signal transduction	Ca2+ that enters the cell from the outside is a principal source of signal Ca2+. Entry of Ca2+ is driven by the presence of a large electrochemical gradient across the plasma membrane. Cells use this external source of signal Ca2+ by activating various entry channels with widely different properties. The voltage-operated channels (VOCs) are found in excitable cells and generate the rapid Ca2+ flu…
rno04720	Long-term potentiation	Organismal systems	Nervous system	Hippocampal long-term potentiation (LTP), a long-lasting increase in synaptic efficacy, is the molecular basis for learning and memory. Tetanic stimulation of afferents in the CA1 region of the hippocampus induces glutamate release and activation of glutamate receptors in dendritic spines. A large increase in [Ca2+]i resulting from influx through NMDA receptors leads to constitutive activation of…
rno04730	Long-term depression	Organismal systems	Nervous system	Cerebellar long-term depression (LTD), thought to be a molecular and cellular basis for cerebellar learning, is a process involving a decrease in the synaptic strength between parallel fiber (PF) and Purkinje cells (PCs) induced by the conjunctive activation of PFs and climbing fiber (CF). Multiple signal transduction pathways have been shown to be involved in this process. Activation of PFs term…
rno00430	Taurine and hypotaurine metabolism	Metabolism	Metabolism of other amino acids

## Sheet: Table S7
Table S7. Significant DE transcripts based on transcript expression quantification with RSEM. The table shows annotations and results for the 792 transcripts with significant regulation (FDR <0.05) in lithium-treated rats as identified in the transcript-level DTE analysis based on RSEM quantification. baseMean: Mean normalized transcript expression level across all samples.
transcript_id	transcript_biotype	gene_id	gene_biotype	external_gene_name	baseMean	log2FoldChange	lfcSE	stat	pvalue	padj
ENSRNOT00000020955	protein_coding	ENSRNOG00000015417	protein_coding	KANSL3	2324.30904761174	-0.196040087080076	0.0608613840964259	-3.22109150145977	0.00127703369141441	0.0368809202258594
ENSRNOT00000018982	protein_coding	ENSRNOG00000013533	protein_coding	ACIN1	3438.35810535301	-0.205180817682393	0.068116062972864	-3.01222367716897	0.00259341425476489	0.0495786040415414
ENSRNOT00000059426	protein_coding	ENSRNOG00000038883	protein_coding	LOC294154	9962.79884699635	-0.209685887290969	0.0684502267586776	-3.0633337129798	0.00218885816650312	0.0463813112770861
ENSRNOT00000092207	protein_coding	ENSRNOG00000060869	protein_coding	IRAK1	3331.90771536497	-0.228745679847162	0.0680426669193312	-3.36179768083391	0.00077436838864254	0.0326123715909924
ENSRNOT00000011408	protein_coding	ENSRNOG00000007920	protein_coding	SSBP3	1603.5702578098	-0.231355563158183	0.0736897374441186	-3.13959000510251	0.0016918443382324	0.0410172570422119
ENSRNOT00000034951	protein_coding	ENSRNOG00000025936	protein_coding	RPL6	4930.32293875469	-0.235477215634146	0.0694903716795185	-3.38863082673006	0.000702425114743433	0.031810434921948
ENSRNOT00000008478	protein_coding	ENSRNOG00000006052	protein_coding	SULF2	3655.42893629805	-0.244900216452241	0.0776337342843406	-3.15455927387534	0.00160740722663471	0.0400173719349375
ENSRNOT00000077903	protein_coding	ENSRNOG00000008605	protein_coding	OST4	1241.39057401407	-0.247223129378947	0.0754234006819706	-3.27780406536407	0.00104617986493636	0.0347637035034332
ENSRNOT00000025994	protein_coding	ENSRNOG00000019221	protein_coding	GSTM4	773.271423030281	-0.247978441775257	0.0739478861138663	-3.35342164336402	0.000798190104215619	0.0329272880833274
ENSRNOT00000018603	protein_coding	ENSRNOG00000013889	protein_coding	TMED3	621.505669063139	-0.249228781158209	0.0709064363816874	-3.5148964448956	0.000439925497538279	0.0266720544507494
ENSRNOT00000005943	protein_coding	ENSRNOG00000004471	protein_coding	POLR3H	743.634506047376	-0.255477120125787	0.0810190103576774	-3.15329845425072	0.00161436662399477	0.0400173719349375
ENSRNOT00000066521	protein_coding	ENSRNOG00000017397	protein_coding	UPF3A	1859.14193300137	-0.257822041367078	0.0814108296758619	-3.16692560920456	0.00154059723079725	0.0393101845723872
ENSRNOT00000084666	protein_coding	ENSRNOG00000052725	protein_coding	SHISAL1	1738.06967639072	-0.261794825234267	0.0825858658449013	-3.16997130872159	0.0015245399046579	0.0392798809714084
ENSRNOT00000057058	protein_coding	ENSRNOG00000009722	protein_coding	CHD3	19451.2634159811	-0.262689518684279	0.0825062369583015	-3.1838746786748	0.00145317911452863	0.0390221064774357
ENSRNOT00000025664	protein_coding	ENSRNOG00000018847	protein_coding	STX5	997.595267607209	-0.263344261966185	0.0754910953892279	-3.48841489990835	0.000485893465418457	0.02747395788064
ENSRNOT00000093497	protein_coding	ENSRNOG00000019357	protein_coding	TAX1BP3	408.209911185242	-0.263919989266583	0.0792639216153256	-3.32963577738947	0.000869596541942707	0.0331204795744025
ENSRNOT00000029443	protein_coding	ENSRNOG00000021644	protein_coding	SLC15A3	272.964825384068	-0.26548226931295	0.0834568016905951	-3.18107408785194	0.00146730099939783	0.0390221064774357
ENSRNOT00000028244	protein_coding	ENSRNOG00000031135	protein_coding	SMARCC2	7121.63268072598	-0.268816258889687	0.0651320198170703	-4.12725199747658	3.67124019165877e-05	0.0101618139222416
ENSRNOT00000045954	protein_coding	ENSRNOG00000032183	protein_coding	SCMH1	518.425567096708	-0.271249684846308	0.0742647449692032	-3.65246908151092	0.000259730876806431	0.0197848330465781
ENSRNOT00000013301	protein_coding	ENSRNOG00000010007	protein_coding	SRSF4	755.694381872356	-0.272338301239202	0.0597701722011397	-4.5564249057661	5.20316290328341e-06	0.0045463401038454
ENSRNOT00000090079	protein_coding	ENSRNOG00000053269	protein_coding	TMEM106C	976.245842716968	-0.27256738045061	0.0716646515052987	-3.80337271898206	0.000142739347595764	0.0157729035449584
ENSRNOT00000027305	protein_coding	ENSRNOG00000020075	protein_coding	EEF1G	9554.21273280017	-0.275843932616687	0.0752322481878913	-3.66656506034182	0.00024583039518429	0.019423216436529
ENSRNOT00000078620	protein_coding	ENSRNOG00000060120	protein_coding	SELENOO	482.993268647839	-0.276019107984506	0.0916546254616752	-3.01151312979749	0.00259949160507025	0.0496040247856455
ENSRNOT00000021358	protein_coding	ENSRNOG00000015936	protein_coding	LOC108349548	977.345562975569	-0.278205755963995	0.0858646963135805	-3.24004821432057	0.00119509490005639	0.0357979238997259
ENSRNOT00000020529	protein_coding	ENSRNOG00000015191	protein_coding	PHC1	1011.34141965286	-0.278885296897804	0.0781531006976573	-3.56844826895222	0.000359101735964968	0.0238129338661769
ENSRNOT00000028067	protein_coding	ENSRNOG00000020678	protein_coding	IFI35	264.5615556698	-0.281491874681451	0.0909592808256305	-3.09470207027112	0.0019701068297762	0.0440059651872115
ENSRNOT00000086131	protein_coding	ENSRNOG00000055344	protein_coding	TRNAU1AP	424.462830877426	-0.28658661605682	0.0850196264423744	-3.37082892561362	0.000749423807279942	0.0320005612712284
ENSRNOT00000049973	protein_coding	ENSRNOG00000031824	protein_coding	SLC44A2	1632.55621763132	-0.289072549665382	0.0888580293692185	-3.2531955943367	0.00114114918610672	0.0350146716255322
ENSRNOT00000022428	protein_coding	ENSRNOG00000016708	protein_coding	NECAB3	237.895030405841	-0.290011048151614	0.0959609121816374	-3.02217894305416	0.00250962144829755	0.0486022385828056
ENSRNOT00000084232	protein_coding	ENSRNOG00000052620	protein_coding	RACK1	6573.62150969281	-0.29766501789629	0.0793752769466179	-3.75009737725359	0.000176765913339691	0.0169587079374687
ENSRNOT00000090596	protein_coding	ENSRNOG00000055648	protein_coding	HAUS7	454.718182593631	-0.300220231551752	0.075609191684294	-3.97068431580807	7.16664877327208e-05	0.0115826150528538
ENSRNOT00000011670	protein_coding	ENSRNOG00000008634	protein_coding	CC2D1B	852.863451970769	-0.307775333516264	0.0996226408846456	-3.08941151111063	0.00200553439705004	0.0442720399311681
ENSRNOT00000055249	protein_coding	ENSRNOG00000000417	protein_coding	NUMA1	905.027390033542	-0.314271754132989	0.100700433436941	-3.12085800832016	0.00180324959427596	0.0421155180398979
ENSRNOT00000081747	protein_coding	ENSRNOG00000054626	protein_coding	RPS8	18300.389399547	-0.314686560977235	0.0956618190855292	-3.28957324861114	0.00100339436268507	0.0344978561469447
ENSRNOT00000022550	protein_coding	ENSRNOG00000016592	protein_coding	GNAI2	4956.89854503969	-0.315815138568331	0.0964353777525728	-3.27488880044239	0.00105703572570491	0.0349692843421396
ENSRNOT00000015969	protein_coding	ENSRNOG00000011831	protein_coding	NUDT18	1262.39383434203	-0.315860050357038	0.104676822438477	-3.01747839683118	0.0025488720793932	0.0491062851716038
ENSRNOT00000003265	protein_coding	ENSRNOG00000002365	protein_coding	ITM2A	3922.19733221941	-0.316411389738464	0.0924412259560764	-3.42283852757218	0.000619708783227567	0.0307218042123469
ENSRNOT00000074401	protein_coding	ENSRNOG00000046984	protein_coding	ST6GALNAC6	3128.8584030399	-0.317626165721147	0.0993214342371915	-3.1979619319896	0.00138402549494928	0.0382745026745716
ENSRNOT00000081534	protein_coding	ENSRNOG00000005355	protein_coding	NCSTN	288.0763009653	-0.318200552587426	0.0901949108478676	-3.52792136048715	0.000418836566937623	0.0258161989998647
ENSRNOT00000066346	protein_coding	ENSRNOG00000020194	protein_coding	HES6	523.012529938632	-0.321389026699525	0.102646092848915	-3.13104004038982	0.00174188409535618	0.0412310155360618
ENSRNOT00000024196	protein_coding	ENSRNOG00000017702	protein_coding	GPLD1	1155.84853249451	-0.322288810809334	0.0981677664046208	-3.28304108989246	0.00102693695965285	0.0347534807996216
ENSRNOT00000090057	protein_coding	ENSRNOG00000005129	protein_coding	DTX3	1110.99875989568	-0.324625818923418	0.107967513912456	-3.0066990260296	0.00264101105144616	0.0497753122160382
ENSRNOT00000022095	protein_coding	ENSRNOG00000016460	protein_coding	CLU	42713.899600089	-0.326557888007088	0.102731233667431	-3.178759529592	0.00147906741523328	0.0390221064774357
ENSRNOT00000009046	protein_coding	ENSRNOG00000016387	protein_coding	RPL34	1121.25048122368	-0.328702053227852	0.108462545184322	-3.03055817719614	0.00244102155473555	0.0484097919546621
ENSRNOT00000012663	protein_coding	ENSRNOG00000009113	protein_coding	MARCKSL1	2624.29807707808	-0.334655433283232	0.10946780043377	-3.0571129771234	0.00223480027797755	0.0466887810535564
ENSRNOT00000087625	protein_coding	ENSRNOG00000053583	protein_coding	MAPK3	4432.64668331293	-0.34337959713732	0.0896796464658239	-3.82895797061576	0.000128686979471672	0.0148179565354435
ENSRNOT00000022971	protein_coding	ENSRNOG00000017097	protein_coding	LHPP	1038.00341548844	-0.34376774134522	0.0873510793502376	-3.93547216476708	8.3033288072788e-05	0.0115826150528538
ENSRNOT00000064115	protein_coding	ENSRNOG00000001149	protein_coding	PXN	697.915815876357	-0.346119138962935	0.0916862841148634	-3.77503726216368	0.00015998374721915	0.0169587079374687
ENSRNOT00000026212	protein_coding	ENSRNOG00000019322	protein_coding	NOTCH1	883.379471262674	-0.346900570289183	0.115238110973201	-3.01029379395029	0.00260995100323968	0.0496277370766725
ENSRNOT00000057895	protein_coding	ENSRNOG00000038045	protein_coding	AC128960.1	2328.46088084393	-0.347255606642994	0.103901244161805	-3.34216985989326	0.000831261747664922	0.0329988776705261
ENSRNOT00000080842	protein_coding	ENSRNOG00000055525	protein_coding	KMT2B	832.039960983701	-0.349923100272526	0.103106368819303	-3.39380684510164	0.000689282905134817	0.031600642817508
ENSRNOT00000048379	protein_coding	ENSRNOG00000018533	protein_coding	IFFO1	606.108060564927	-0.35415974377339	0.116527606884418	-3.03927758616612	0.00237146235957251	0.0478527170770351
ENSRNOT00000000036	protein_coding	ENSRNOG00000000033	protein_coding	TMCC2	4070.68412326146	-0.356723543143211	0.116899431149259	-3.05154216437326	0.0022766906996246	0.0469693939614221
ENSRNOT00000028557	protein_coding	ENSRNOG00000021031	protein_coding	GRN	1306.68702664951	-0.363702678860919	0.105273696725766	-3.45482955546198	0.000550640806200649	0.0292714531667804
ENSRNOT00000082341	protein_coding	ENSRNOG00000055524	protein_coding	TRIP10	198.846918519882	-0.364259657650835	0.0996551292768541	-3.65520229910973	0.000256979257250951	0.0197848330465781
ENSRNOT00000072069	protein_coding	ENSRNOG00000050697	protein_coding	CTSZ	551.876950931248	-0.365715004811768	0.11935779124335	-3.06402289286786	0.00218382198194095	0.0463407024567869
ENSRNOT00000022348	protein_coding	ENSRNOG00000016580	protein_coding	RPS23	19719.0848207376	-0.366599772460594	0.0955240463914171	-3.83777474164383	0.000124154291300234	0.0146364114521721
ENSRNOT00000037699	protein_coding	ENSRNOG00000023910	protein_coding	MAN2B1	802.886282373743	-0.368498933119149	0.101711268910557	-3.62299022582443	0.000291216830795572	0.0213090384464898
ENSRNOT00000027976	protein_coding	ENSRNOG00000062298	protein_coding	RPL13A	7861.40761162169	-0.375245595824739	0.107115150416473	-3.50319814111964	0.000459707367066414	0.0271309934398505
ENSRNOT00000026789	protein_coding	ENSRNOG00000019729	protein_coding	JMJD8	1410.39701820401	-0.37766101298045	0.121740817606954	-3.10217247102568	0.00192105998729023	0.0436321483963441
ENSRNOT00000038596	protein_coding	ENSRNOG00000010311	protein_coding	DZIP1	2232.85941758418	-0.377971844392078	0.0722359714748743	-5.23246018119306	1.67268693380318e-07	0.000847112769792374
ENSRNOT00000014541	protein_coding	ENSRNOG00000010794	protein_coding	DENND3	266.856146595987	-0.37807214834568	0.119236126458617	-3.17078522738574	0.00152027499859437	0.0392798809714084
ENSRNOT00000028969	protein_coding	ENSRNOG00000024577	protein_coding	GAMT	904.732887057117	-0.378716641872292	0.105651550717125	-3.5845819517243	0.000337618544770646	0.023051684673411
ENSRNOT00000065105	protein_coding	ENSRNOG00000042421	protein_coding	RGD1559909	412.964979062861	-0.381220594491342	0.1224723457506	-3.11270754352701	0.00185379618836021	0.0428634206623837
ENSRNOT00000001518	protein_coding	ENSRNOG00000001148	protein_coding	RPLP0	10253.6121257172	-0.381580064298402	0.112571770839735	-3.38966031583215	0.0006997927747037	0.031810434921948
ENSRNOT00000090702	protein_coding	ENSRNOG00000014819	protein_coding	HAP1	1306.78649839452	-0.381885802407053	0.107627189937067	-3.54822793970886	0.00038783243049731	0.0248313057008924
ENSRNOT00000025634	protein_coding	ENSRNOG00000018971	protein_coding	MOB3A	477.683250603879	-0.384687082106931	0.118349006830136	-3.25044622181803	0.00115224058621906	0.0351463597054594
ENSRNOT00000001367	protein_coding	ENSRNOG00000001034	protein_coding	EVI5L	1142.85823431533	-0.385114396546465	0.107003047763785	-3.59909745184664	0.000319323518447982	0.0223737336935204
ENSRNOT00000090745	protein_coding	ENSRNOG00000061299	protein_coding	LOC103694857	1950.11500949857	-0.385355662084594	0.11347310631731	-3.39600875124549	0.000683761734066524	0.0315422260801992
ENSRNOT00000020635	protein_coding	ENSRNOG00000015335	protein_coding	RPL13	1654.20062636139	-0.385356446583747	0.12238866383955	-3.14862859430303	0.00164038532515966	0.0404084305471336
ENSRNOT00000014849	protein_coding	ENSRNOG00000011138	protein_coding	RPL29	6591.26524274355	-0.386837311720143	0.105112382381694	-3.68022589684459	0.000233027427540033	0.0189088715580505
ENSRNOT00000017373	protein_coding	ENSRNOG00000012960	protein_coding	UAP1L1	467.880460033384	-0.388497465644575	0.115597286095427	-3.36078362016098	0.000777216880517795	0.0326123715909924
ENSRNOT00000092144	protein_coding	ENSRNOG00000056337	protein_coding	CRTC2	561.880232402734	-0.391655410969963	0.0992569320449065	-3.94587463969537	7.95092068601075e-05	0.0115826150528538
ENSRNOT00000084259	protein_coding	ENSRNOG00000049641	protein_coding	RAB29	519.962944366484	-0.393818522503026	0.110800373910159	-3.55430680064627	0.000378976838091521	0.0245821919345478
ENSRNOT00000006628	protein_coding	ENSRNOG00000004755	protein_coding	COMMD9	1067.35939951978	-0.394383018629628	0.127548887828578	-3.09201456275862	0.00198803095990125	0.044134403397717
ENSRNOT00000006359	protein_coding	ENSRNOG00000004741	protein_coding	RPL19	15075.4404283302	-0.394487062796649	0.127377250101956	-3.09699779576722	0.00195491327482739	0.0439497177638702
ENSRNOT00000084601	protein_coding	ENSRNOG00000052256	protein_coding	DACT3	3870.28341445486	-0.395402612964269	0.086043219405237	-4.59539538033839	4.3192946771318e-06	0.00414829384070842
ENSRNOT00000043951	protein_coding	ENSRNOG00000003195	protein_coding	CASKIN1	1220.25507353654	-0.39607566469934	0.118216697666667	-3.35042064714196	0.000806889246151284	0.0329272880833274
ENSRNOT00000005577	protein_coding	ENSRNOG00000004196	protein_coding	LOC108350501	11796.2299502714	-0.398591168132475	0.120050046304916	-3.32020836643486	0.000899502845345799	0.0334497125814556
ENSRNOT00000048262	protein_coding	ENSRNOG00000031930	protein_coding	BIN2	315.909653287986	-0.398851967195716	0.120250165372947	-3.31685171457941	0.000910379207422836	0.0334722097699475
ENSRNOT00000046519	protein_coding	ENSRNOG00000034180	protein_coding	LOC100360841	12087.4052093828	-0.400840781422139	0.13120825340786	-3.05499670189288	0.00225062997078822	0.0468219293922804
ENSRNOT00000010759	protein_coding	ENSRNOG00000008140	protein_coding	RPL15	2603.93187610957	-0.4040992759344	0.12307280514645	-3.28341647412314	0.00102557030867708	0.0347534807996216
ENSRNOT00000080745	protein_coding	ENSRNOG00000016576	protein_coding	CARMIL1	895.062998254934	-0.404245632464937	0.122732681128301	-3.29370815294381	0.000988751019042462	0.0343633606816294
ENSRNOT00000083471	protein_coding	ENSRNOG00000001420	protein_coding	FIS1	988.129374312384	-0.406672794438303	0.132632419094046	-3.06616434515866	0.00216824101154628	0.046141908288694
ENSRNOT00000026839	protein_coding	ENSRNOG00000019831	protein_coding	SAMD4B	1088.71151831202	-0.406969117547567	0.126489873713289	-3.21740472656358	0.00129355981015891	0.0370049056088258
ENSRNOT00000006521	protein_coding	ENSRNOG00000004711	protein_coding	MTA1	601.110203568255	-0.407763889497617	0.135587169570638	-3.00739288819789	0.00263498965349237	0.0497753122160382
ENSRNOT00000055251	protein_coding	ENSRNOG00000019340	protein_coding	CEP250	375.56445455197	-0.407965895879154	0.118466741388486	-3.44371670139316	0.000573776576213237	0.0294454592127855
ENSRNOT00000018319	protein_coding	ENSRNOG00000013647	protein_coding	POLM	156.451219086765	-0.408787994805466	0.133202787547089	-3.06891471517407	0.0021483791250047	0.0458604457547311
ENSRNOT00000001654	protein_coding	ENSRNOG00000001235	protein_coding	GNA12	11618.3872596603	-0.410524439131445	0.13100318847878	-3.13369807176824	0.0017261837244905	0.0411277121531006
ENSRNOT00000034298	protein_coding	ENSRNOG00000027194	protein_coding	SGSM2	2404.81218348569	-0.410558348474973	0.132444331556723	-3.09985594437569	0.00193614784394066	0.0438407623077662
ENSRNOT00000091282	protein_coding	ENSRNOG00000061147	protein_coding	FAM189A2	387.631770653692	-0.411229948304883	0.120055146757847	-3.42534209828039	0.00061402573648237	0.030606504327883
ENSRNOT00000022514	protein_coding	ENSRNOG00000042029	protein_coding	EFS	174.565678489344	-0.416539638559601	0.127849133295717	-3.25805602135868	0.00112178258532479	0.0350146716255322
ENSRNOT00000067011	protein_coding	ENSRNOG00000003772	protein_coding	CSRP2	447.652881528418	-0.418809935819233	0.126914967316899	-3.29992549084846	0.000967105010628176	0.0343633606816294
ENSRNOT00000092068	protein_coding	ENSRNOG00000056297	protein_coding	FMNL3	344.107618763794	-0.419139995376618	0.112164518665038	-3.73683229211113	0.000186353126591943	0.0174093669333127
ENSRNOT00000043216	protein_coding	ENSRNOG00000008237	protein_coding	UNC13B	624.373747085891	-0.420039040027921	0.120177863007322	-3.49514485876929	0.000473804528664607	0.0272714704239742
ENSRNOT00000084651	protein_coding	ENSRNOG00000053991	protein_coding	P3H1	229.641621492912	-0.42685414015469	0.12978440138239	-3.28894794449934	0.00100562620921146	0.0344978561469447
ENSRNOT00000025421	protein_coding	ENSRNOG00000018795	protein_coding	RPL18A	8954.52010321549	-0.433174084735476	0.1411651083769	-3.06856339867592	0.00215090684197533	0.0458604457547311
ENSRNOT00000028262	protein_coding	ENSRNOG00000020813	protein_coding	LTBP3	451.971428116859	-0.445641656964678	0.140803282422356	-3.16499480195301	0.00155085721701895	0.0393113192860061
ENSRNOT00000092867	protein_coding	ENSRNOG00000008551	protein_coding	LOC100362830	10958.3981234968	-0.446919016655886	0.133990681680124	-3.33544848829724	0.000851619299031321	0.0329988776705261
ENSRNOT00000024488	protein_coding	ENSRNOG00000018086	protein_coding	SLC22A8	483.378801454727	-0.448473966572023	0.140569218352274	-3.19041374654389	0.00142069241520497	0.0386501192957043
ENSRNOT00000017555	protein_coding	ENSRNOG00000013023	protein_coding	NOP53	714.023755423579	-0.453993680938871	0.140824341126766	-3.22382961146042	0.00126488636933542	0.0366249944056691
ENSRNOT00000001539	protein_coding	ENSRNOG00000001163	protein_coding	SRSF9	148.878131897701	-0.464214720479925	0.1465115029407	-3.16845238197996	0.00153252851587713	0.0392798809714084
ENSRNOT00000017829	protein_coding	ENSRNOG00000013102	protein_coding	ENTPD2	450.332429144362	-0.466284552496353	0.152298195079719	-3.06165514471318	0.00220116888191069	0.0464407734552896
ENSRNOT00000083592	protein_coding	ENSRNOG00000060130	protein_coding	YPEL4	594.19660366255	-0.468146316206843	0.14005447461191	-3.34260163771327	0.000829969544514872	0.0329988776705261
ENSRNOT00000019247	protein_coding	ENSRNOG00000014214	protein_coding	RPL27A	4689.4943718936	-0.468321696716124	0.143491484664275	-3.26375950330327	0.00109944447680494	0.0350146716255322
ENSRNOT00000034708	protein_coding	ENSRNOG00000025181	protein_coding	PIGU	350.819111794512	-0.473950447586255	0.145649891117877	-3.254039147909	0.00113776599511466	0.0350146716255322
ENSRNOT00000004477	protein_coding	ENSRNOG00000003280	protein_coding	GRIN2C	1483.06819953704	-0.476203674552985	0.137370148251663	-3.46657320104639	0.000527138177411614	0.0288933966320004
ENSRNOT00000075700	protein_coding	ENSRNOG00000048848	protein_coding	CCDC9	517.752041044921	-0.476414140306586	0.149898104318206	-3.17825327060339	0.0014816526224097	0.0390221064774357
ENSRNOT00000030037	protein_coding	ENSRNOG00000019555	protein_coding	ARAP1	642.730111420175	-0.47682062997713	0.14068157473721	-3.38936090861807	0.000700557393525253	0.031810434921948
ENSRNOT00000026165	protein_coding	ENSRNOG00000019317	protein_coding	CPLX3	2157.9572296571	-0.478701415362589	0.155895059040689	-3.07066444766314	0.00213583033964674	0.0458604457547311
ENSRNOT00000016801	protein_coding	ENSRNOG00000012499	protein_coding	RARG	118.900516802936	-0.47985082705149	0.143770479138873	-3.3376172210429	0.000845000703608311	0.0329988776705261
ENSRNOT00000026312	protein_coding	ENSRNOG00000019316	protein_coding	SH3BP4	907.024452131271	-0.482763744257442	0.122587945843529	-3.93810126220437	8.21289356119341e-05	0.0115826150528538
ENSRNOT00000022633	protein_coding	ENSRNOG00000016751	protein_coding	SLC25A28	587.030490997372	-0.485049392186665	0.152979142313767	-3.17068970874349	0.00152077494320789	0.0392798809714084
ENSRNOT00000007070	processed_transcript	ENSRNOG00000005323	processed_transcript	AABR07064873.1	431.584351378353	-0.489472531458537	0.142014457986466	-3.4466387324112	0.000567607050462141	0.0294454592127855
ENSRNOT00000068037	protein_coding	ENSRNOG00000008904	protein_coding	FLI1	100.586177050525	-0.489507248971533	0.143618339659306	-3.40838955618588	0.000653475320666341	0.0311892749389208
ENSRNOT00000011394	protein_coding	ENSRNOG00000008427	protein_coding	NECAP2	812.029719461685	-0.489588970175712	0.152905674949006	-3.20190189369355	0.00136523485665848	0.0380472768495403
ENSRNOT00000076585	protein_coding	ENSRNOG00000015787	protein_coding	P3H4	297.354298611659	-0.49050446895213	0.155032299458564	-3.16388565908635	0.00155677943434409	0.0393272138056923
ENSRNOT00000027910	protein_coding	ENSRNOG00000020546	protein_coding	LIPE	203.78838628064	-0.490594438732999	0.134814061807173	-3.63904500878184	0.000273650973025166	0.0204486162061392
ENSRNOT00000066708	protein_coding	ENSRNOG00000016364	protein_coding	GBA2	774.690098725445	-0.491222843948539	0.163459853229445	-3.00515896866138	0.00265442077148095	0.0497837956307803
ENSRNOT00000026705	protein_coding	ENSRNOG00000019638	protein_coding	LMNA	230.261082222505	-0.49893971025637	0.149934322531357	-3.32772177732702	0.00087559264392941	0.0332635629998145
ENSRNOT00000051483	protein_coding	ENSRNOG00000029886	protein_coding	HBA-A1	3967.03060004432	-0.500806350168644	0.159739649333171	-3.1351411641333	0.00171771432330262	0.0410207854635644
ENSRNOT00000028142	protein_coding	ENSRNOG00000020731	protein_coding	PPFIA3	3036.38215686954	-0.501686682187348	0.142930675315142	-3.5100000827758	0.000448106554484292	0.0270067431841641
ENSRNOT00000089164	protein_coding	ENSRNOG00000050543	protein_coding	SAFB	439.644847295195	-0.501782860124961	0.137353339277046	-3.65322650884264	0.000258965595631602	0.0197848330465781
ENSRNOT00000012462	protein_coding	ENSRNOG00000009370	protein_coding	TBKBP1	561.776826585112	-0.502947185367202	0.152253602456561	-3.30335162684047	0.00095536511087536	0.0343633606816294
ENSRNOT00000061063	protein_coding	ENSRNOG00000019656	protein_coding	BTD	281.329928326812	-0.505189107602293	0.162656534877269	-3.10586419404225	0.00189723828046002	0.0431570863980907
ENSRNOT00000091205	protein_coding	ENSRNOG00000019244	protein_coding	MXRA8	177.581664897662	-0.505579868677863	0.153638942127779	-3.29070131358612	0.000999379646981198	0.0344978561469447
ENSRNOT00000079830	protein_coding	ENSRNOG00000052564	protein_coding	GPX3	160.471996265374	-0.50698352113984	0.151220757446628	-3.35260535458416	0.000800547664623291	0.0329272880833274
ENSRNOT00000032972	protein_coding	ENSRNOG00000017259	protein_coding	TACC3	105.087581290128	-0.508379531615612	0.157193386231405	-3.23410255229966	0.00122025630450137	0.0360656972746076
ENSRNOT00000001899	protein_coding	ENSRNOG00000001402	protein_coding	LRCH4	175.980088245899	-0.510621926383741	0.161257705532935	-3.1664962904948	0.00154287313893239	0.0393101845723872
ENSRNOT00000060683	protein_coding	ENSRNOG00000014287	protein_coding	STK11	1127.71618870198	-0.511551404927892	0.163582467945265	-3.12717744971948	0.00176493365670254	0.0414815261656006
ENSRNOT00000055187	protein_coding	ENSRNOG00000020905	protein_coding	HDAC5	1698.05389452662	-0.514062641143065	0.161272471342482	-3.18754116473721	0.00143488031795261	0.0389163697047297
ENSRNOT00000051945	protein_coding	ENSRNOG00000028904	protein_coding	VPS9D1	444.851721055953	-0.514139623622508	0.153945600248508	-3.33974873456957	0.000838542209778507	0.0329988776705261
ENSRNOT00000078644	protein_coding	ENSRNOG00000059961	protein_coding	RAPGEF3	597.452236368842	-0.515458109754269	0.161427324583293	-3.19312799790784	0.00140740546626431	0.0384294132277392
ENSRNOT00000050102	protein_coding	ENSRNOG00000005298	protein_coding	ZFP513	441.111888997989	-0.516987288814763	0.171377823681512	-3.01665219985247	0.00255582874714688	0.0491765287695852
ENSRNOT00000037072	protein_coding	ENSRNOG00000021316	protein_coding	TMEM98	602.475607711856	-0.522943526178884	0.168977606465946	-3.09475046496338	0.00196978542904282	0.0440059651872115
ENSRNOT00000021257	protein_coding	ENSRNOG00000015807	protein_coding	PYROXD2	163.867263239718	-0.523914196345566	0.164791250459269	-3.17925979010069	0.00147651692264158	0.0390221064774357
ENSRNOT00000058645	protein_coding	ENSRNOG00000018577	protein_coding	NEIL1	121.605819685643	-0.528522583807844	0.173822716140826	-3.04058408211532	0.0023611975296694	0.0478527170770351
ENSRNOT00000015283	protein_coding	ENSRNOG00000011305	protein_coding	SOX10	1328.31263725362	-0.528571350324827	0.165442145032846	-3.19490145766599	0.00139878592042976	0.0384294132277392
ENSRNOT00000090338	protein_coding	ENSRNOG00000059956	protein_coding	BCL6B	157.93302977759	-0.531545956169832	0.170948514107119	-3.10939208185662	0.00187472756512422	0.0428786043791487
ENSRNOT00000021407	protein_coding	ENSRNOG00000015859	protein_coding	CHDH	79.2398913352935	-0.534038322134527	0.161802890363939	-3.30054871661024	0.000964959590990279	0.0343633606816294
ENSRNOT00000019570	protein_coding	ENSRNOG00000025810	protein_coding	LOC100911713	608.697304266148	-0.535702508353448	0.166330055650828	-3.22071982876043	0.00127869085204777	0.0368809202258594
ENSRNOT00000052138	protein_coding	ENSRNOG00000011375	protein_coding	TSC2	2513.02301024608	-0.536070893504387	0.133965559988494	-4.00155751635292	6.29268942231609e-05	0.010996659844598
ENSRNOT00000082205	protein_coding	ENSRNOG00000016412	protein_coding	FXYD6	1252.44254054045	-0.537422307227156	0.135402984542095	-3.96905806060779	7.21573002198305e-05	0.0115826150528538
ENSRNOT00000046054	protein_coding	ENSRNOG00000010890	protein_coding	BMP1	576.692781097162	-0.539168284185986	0.158595526326102	-3.3996437142707	0.000674737107579016	0.0312228816074103
ENSRNOT00000028284	protein_coding	ENSRNOG00000020845	protein_coding	TYROBP	214.491198362493	-0.540347662782119	0.171879849903348	-3.14375223789157	0.00166796596246608	0.0407499447474855
ENSRNOT00000020307	protein_coding	ENSRNOG00000014684	protein_coding	NPR1	838.419164847084	-0.541067959249201	0.16430681758702	-3.2930341369593	0.000991124400968655	0.0343633606816294
ENSRNOT00000049344	protein_coding	ENSRNOG00000032942	protein_coding	NEU1	277.76609558321	-0.546177371300055	0.161079413171005	-3.39073355525714	0.000697058330021887	0.031810434921948
ENSRNOT00000090678	protein_coding	ENSRNOG00000054582	protein_coding	LOC689064	479.077526179249	-0.549140295226334	0.12982386576455	-4.22988710120725	2.33808623018231e-05	0.00960452864498224
ENSRNOT00000026075	protein_coding	ENSRNOG00000019211	protein_coding	OLFML3	139.92159779846	-0.549604664068506	0.170057438511831	-3.23187664637363	0.00122980131916555	0.036101716985939
ENSRNOT00000049538	protein_coding	ENSRNOG00000030633	protein_coding	LMF2	400.288880783287	-0.55229196876367	0.160110316773962	-3.4494464809746	0.000561737068660854	0.0294184987603903
ENSRNOT00000090424	protein_coding	ENSRNOG00000010652	protein_coding	DOCK6	168.543686015031	-0.553542918147617	0.172333564185135	-3.21204357819094	0.00131794382084798	0.0372890238378588
ENSRNOT00000016221	protein_coding	ENSRNOG00000011375	protein_coding	TSC2	2095.10296269371	-0.556175801279802	0.100472298229492	-5.53561340867731	3.1014097472134e-08	0.000460683403851078
ENSRNOT00000082857	protein_coding	ENSRNOG00000054563	protein_coding	SELENOH	145.492156130979	-0.557206254270729	0.179062987208501	-3.11178911374866	0.00185957287095453	0.0428634206623837
ENSRNOT00000010028	protein_coding	ENSRNOG00000007604	protein_coding	IGSF8	712.638814490708	-0.557887265999739	0.175082975899853	-3.18641640132305	0.00144047110594729	0.0389163697047297
ENSRNOT00000019502	protein_coding	ENSRNOG00000014243	protein_coding	PEAR1	194.804243970204	-0.5639203100916	0.165670106869426	-3.40387484952887	0.000664371855705846	0.0312198432502072
ENSRNOT00000055137	protein_coding	ENSRNOG00000006548	protein_coding	MRC2	271.013724684178	-0.574644343482995	0.189989494519207	-3.02461114988073	0.00248952976157233	0.0485384600899783
ENSRNOT00000057001	protein_coding	ENSRNOG00000008738	protein_coding	TP53I11	1129.59580540686	-0.575033377932747	0.172908281485044	-3.32565550356526	0.000882108795371096	0.0334256225674547
ENSRNOT00000020428	protein_coding	ENSRNOG00000015085	protein_coding	DMPK	280.215174849906	-0.577605295260532	0.169812502704789	-3.40142973020468	0.000670343600730541	0.0312198432502072
ENSRNOT00000044865	protein_coding	ENSRNOG00000010448	protein_coding	PTBP1	584.090463533983	-0.577803066850952	0.172337119781294	-3.35274877277871	0.000800132984685595	0.0329272880833274
ENSRNOT00000009696	protein_coding	ENSRNOG00000007338	protein_coding	FBLN2	321.856239423598	-0.578570211446169	0.187061129886349	-3.09294727235789	0.00198179343319503	0.044134403397717
ENSRNOT00000027414	protein_coding	ENSRNOG00000020173	protein_coding	TIE1	338.76635492983	-0.584665635753062	0.179420425905669	-3.25863475578	0.00111949694747208	0.0350146716255322
ENSRNOT00000025384	protein_coding	ENSRNOG00000018681	protein_coding	NES	309.630867404942	-0.585680226184193	0.18451654260253	-3.1741339715313	0.00150284306827621	0.0392323918034707
ENSRNOT00000074225	protein_coding	ENSRNOG00000050547	protein_coding	SYNGR2	260.774561453501	-0.587505930116767	0.187495784417705	-3.13343540998188	0.00172772939164769	0.0411277121531006
ENSRNOT00000072384	protein_coding	ENSRNOG00000049911	protein_coding	LOC102556347	421.334547866603	-0.587630555539786	0.16317447295018	-3.60124071440512	0.000316702175583247	0.0223737336935204
ENSRNOT00000027897	protein_coding	ENSRNOG00000020525	protein_coding	COL5A3	514.733045196159	-0.591349703203445	0.18936765778638	-3.12275976856898	0.00179163921131831	0.0419102501494837
ENSRNOT00000058296	protein_coding	ENSRNOG00000016516	protein_coding	MBP	21387.8022218954	-0.595049403118501	0.185917915157685	-3.200602817721	0.00137140430531734	0.0381476396089584
ENSRNOT00000091990	protein_coding	ENSRNOG00000021184	protein_coding	MARK2	626.491149516896	-0.596911406337043	0.196714071880799	-3.03441131907812	0.0024100559825913	0.0480841248320204
ENSRNOT00000074212	protein_coding	ENSRNOG00000010588	protein_coding	TNS2	586.459145568524	-0.601854284682842	0.148084998136092	-4.06424885881911	4.81873917743039e-05	0.0103805384955345
ENSRNOT00000019004	protein_coding	ENSRNOG00000013954	protein_coding	ALPL	87.625529485686	-0.603849457800012	0.185142891233598	-3.26153196472515	0.00110811938312361	0.0350146716255322
ENSRNOT00000072027	protein_coding	ENSRNOG00000050071	protein_coding	CDC45	262.648586952729	-0.604046126582935	0.199714031226147	-3.0245552747315	0.00248998967204547	0.0485384600899783
ENSRNOT00000058295	protein_coding	ENSRNOG00000016516	protein_coding	MBP	275723.933859033	-0.610239150604727	0.196272730549932	-3.10913874227414	0.00187633585878865	0.0428786043791487
ENSRNOT00000077301	protein_coding	ENSRNOG00000014625	protein_coding	ATP5F1D	95.9456889404241	-0.610378720948041	0.20064182595525	-3.04213101152786	0.00234909627877397	0.0478527170770351
ENSRNOT00000045678	protein_coding	ENSRNOG00000020205	protein_coding	AGRN	656.720415860011	-0.610810661059665	0.135149364273369	-4.51952300585127	6.19791127996019e-06	0.00511465411958493
ENSRNOT00000013128	protein_coding	ENSRNOG00000009324	protein_coding	WDR54	383.410583962369	-0.611774857301871	0.173675447476753	-3.52251781233359	0.000427468315211922	0.026130100222872
ENSRNOT00000057361	protein_coding	ENSRNOG00000033575	protein_coding	EMID1	270.552709890947	-0.611993647943795	0.195137191010546	-3.13622249441277	0.00171139314195452	0.0410207854635644
ENSRNOT00000081897	protein_coding	ENSRNOG00000007447	protein_coding	PLA2G4B	184.698133121551	-0.613405037609627	0.187166063101014	-3.2773304489424	0.00104793646987318	0.0347637035034332
ENSRNOT00000039607	protein_coding	ENSRNOG00000027257	protein_coding	GMIP	113.301557660296	-0.614802311983813	0.138330919784926	-4.44443160603353	8.81245358659682e-06	0.00588898142550753
ENSRNOT00000006784	protein_coding	ENSRNOG00000005109	protein_coding	RPRM	1118.10589085857	-0.61689947466958	0.151447551481346	-4.07335390130466	4.63409254807495e-05	0.0103805384955345
ENSRNOT00000038691	protein_coding	ENSRNOG00000002116	protein_coding	RPLP2	208.281849581371	-0.619210290522167	0.197490718734227	-3.13538932103168	0.00171626176579629	0.0410207854635644
ENSRNOT00000057030	protein_coding	ENSRNOG00000037607	protein_coding	LOC100911575	208.281849581371	-0.619210290522167	0.197490718734227	-3.13538932103168	0.00171626176579629	0.0410207854635644
ENSRNOT00000007133	protein_coding	ENSRNOG00000005185	protein_coding	NXPH3	2635.49561284912	-0.623110039340628	0.197946826792441	-3.14786576495109	0.00164467200740178	0.0404469503277253
ENSRNOT00000020669	protein_coding	ENSRNOG00000015365	protein_coding	COL4A3	209.795717063201	-0.623589887340071	0.158217821770369	-3.94133783642355	8.10284069879801e-05	0.0115826150528538
ENSRNOT00000080520	protein_coding	ENSRNOG00000020587	protein_coding	EFEMP2	148.868404513059	-0.625692921071867	0.181135729228604	-3.45427665616541	0.000551771030476539	0.0292714531667804
ENSRNOT00000015336	protein_coding	ENSRNOG00000011200	protein_coding	BHMT	275.500872090767	-0.626837830791249	0.169498040015542	-3.69820105727341	0.000217132874471782	0.0184766109985706
ENSRNOT00000083578	protein_coding	ENSRNOG00000047768	protein_coding	LAMB2	186.361946766245	-0.628322242164717	0.189178047011989	-3.3213274589144	0.000895903569197293	0.0334497125814556
ENSRNOT00000091865	protein_coding	ENSRNOG00000011000	protein_coding	RIMS1	2080.25509989322	-0.62937581954077	0.169231994960769	-3.71901199703207	0.000200003553496375	0.0179055515048061
ENSRNOT00000079676	protein_coding	ENSRNOG00000061612	protein_coding	ZFP184	75.8185669742098	-0.633438132236328	0.154375783992473	-4.10322212366683	4.07435734970177e-05	0.0101618139222416
ENSRNOT00000003515	protein_coding	ENSRNOG00000002599	protein_coding	GRAP	96.020307490638	-0.638344739441021	0.197511551274302	-3.23193623523566	0.00122954489756053	0.036101716985939
ENSRNOT00000014445	protein_coding	ENSRNOG00000010616	protein_coding	NDOR1	323.815530189339	-0.646710494375307	0.180441392208063	-3.58404735444293	0.000338310708146197	0.023051684673411
ENSRNOT00000045099	protein_coding	ENSRNOG00000016256	protein_coding	MYO9B	963.283473492798	-0.652647460415532	0.211528682927761	-3.08538516565348	0.00203288707859762	0.0445376175007214
ENSRNOT00000018468	protein_coding	ENSRNOG00000013169	protein_coding	TRAF4	251.087420341008	-0.65471448107902	0.163865790336288	-3.99543113749004	6.45766260995093e-05	0.0111537349311873
ENSRNOT00000064276	protein_coding	ENSRNOG00000000981	protein_coding	SCARB1	292.275527968624	-0.658467159823953	0.201324871259496	-3.27066971757914	0.00107293139758406	0.0350146716255322
ENSRNOT00000028585	protein_coding	ENSRNOG00000021053	protein_coding	LSR	152.297424450196	-0.660025927391829	0.212240682955716	-3.10979930049293	0.00187214504359869	0.0428786043791487
ENSRNOT00000044711	protein_coding	ENSRNOG00000031506	protein_coding	FTL1	850.803797455188	-0.66076920975527	0.211158357070943	-3.1292590969216	0.0017524770612949	0.0412540321211956
ENSRNOT00000093347	protein_coding	ENSRNOG00000019883	protein_coding	PAK4	73.5283869235598	-0.666276486337656	0.218319085871812	-3.05184717899042	0.00227437861813727	0.0469693939614221
ENSRNOT00000072098	protein_coding	ENSRNOG00000047768	protein_coding	LAMB2	398.198038373609	-0.667373608016554	0.17900736969019	-3.72819068383377	0.000192859432642326	0.0177643388965574
ENSRNOT00000028481	protein_coding	ENSRNOG00000020982	protein_coding	LOC687780	2579.86064437894	-0.67025044498102	0.215647155663038	-3.10808850188744	0.00188301670111583	0.0429651767716967
ENSRNOT00000087548	protein_coding	ENSRNOG00000059015	protein_coding	TRIOBP	99.2493484934821	-0.670969335607271	0.191249413602615	-3.508347152381	0.000450900249742339	0.0270067431841641
ENSRNOT00000028176	protein_coding	ENSRNOG00000020763	protein_coding	SNRNP70	2305.77066116038	-0.676643606194156	0.224509669381715	-3.01387289045317	0.0025793584812411	0.0494371495230391
ENSRNOT00000028185	protein_coding	ENSRNOG00000020773	protein_coding	MAP3K11	342.215495979269	-0.67745339510748	0.214464191597503	-3.15881821604464	0.00158410265386096	0.0396800351103721
ENSRNOT00000022650	protein_coding	ENSRNOG00000016619	protein_coding	USE1	494.699301884999	-0.678222643702151	0.20484003212706	-3.31098680594551	0.00092967591915321	0.0340131565827769
ENSRNOT00000010755	protein_coding	ENSRNOG00000007957	protein_coding	TSPOAP1	3251.77416930519	-0.679035915021479	0.174566976746377	-3.88983029710156	0.000100314347967113	0.0129571245626391
ENSRNOT00000060005	protein_coding	ENSRNOG00000023309	protein_coding	ANKS6	89.6850259152297	-0.679883889186727	0.182893812253725	-3.71736955345179	0.000201307870021719	0.0179055515048061
ENSRNOT00000022032	protein_coding	ENSRNOG00000016412	protein_coding	FXYD6	1956.51893223897	-0.685545113338099	0.137657471152013	-4.98007923290309	6.35582463926267e-07	0.00104899354657342
ENSRNOT00000024034	protein_coding	ENSRNOG00000017872	protein_coding	AABR07006089.1	666.684328400095	-0.692946835155383	0.23052246059143	-3.00598403026566	0.00264722900439549	0.0497753122160382
ENSRNOT00000048843	protein_coding	ENSRNOG00000014969	protein_coding	LZTS2	343.964147991731	-0.694425570184605	0.219175295482198	-3.16835694760593	0.00153303172644076	0.0392798809714084
ENSRNOT00000024543	protein_coding	ENSRNOG00000018095	protein_coding	NKIRAS2	71.0483077098834	-0.699428477266015	0.220979853237773	-3.16512327715883	0.00155017257198493	0.0393113192860061
ENSRNOT00000024072	protein_coding	ENSRNOG00000017893	protein_coding	BAIAP3	91.6691842250199	-0.708323503710127	0.191129940981808	-3.70597877062885	0.000210575938168524	0.0182917835412588
ENSRNOT00000017914	protein_coding	ENSRNOG00000013387	protein_coding	TPCN2	93.2591269839858	-0.713819920892583	0.190851481275776	-3.74018538457729	0.000183884581655661	0.0172874783285645
ENSRNOT00000077045	retained_intron	ENSRNOG00000021748	protein_coding	LAS1L	95.0930640709381	-0.737329068021038	0.190211988853465	-3.87635433741802	0.000106033238433569	0.0132354430562373
ENSRNOT00000076156	protein_coding	ENSRNOG00000018791	protein_coding	DNLZ	89.013745119663	-0.738594617233257	0.237151571162976	-3.11444117199492	0.00184293702832349	0.0427734165917454
ENSRNOT00000060335	protein_coding	ENSRNOG00000023778	protein_coding	GCNT2	120.807083060154	-0.740376184797402	0.200137630369062	-3.6993352196292	0.000216164933234721	0.0184766109985706
ENSRNOT00000029580	protein_coding	ENSRNOG00000021689	protein_coding	RPS6KB2	333.497232822025	-0.740803365152638	0.237031396461369	-3.12533856785243	0.00177600520166169	0.0416100650875123
ENSRNOT00000039263	protein_coding	ENSRNOG00000021802	protein_coding	ISG15	164.08033153279	-0.744195648668542	0.221912853619717	-3.35354909158997	0.000797822597317254	0.0329272880833274
ENSRNOT00000045275	protein_coding	ENSRNOG00000029528	protein_coding	CBS	336.271328358063	-0.750397442434398	0.197655365574526	-3.79649416676958	0.000146756814303042	0.016028865585716
ENSRNOT00000079219	protein_coding	ENSRNOG00000014276	protein_coding	PLCE1	138.813749307992	-0.752080073638718	0.247899775915087	-3.03380699261434	0.00241488872523813	0.0480841248320204
ENSRNOT00000001133	protein_coding	ENSRNOG00000000852	protein_coding	PRRC2A	532.99468120884	-0.756628821512529	0.210182979541309	-3.59985771999118	0.000318391347739679	0.0223737336935204
ENSRNOT00000072502	protein_coding	ENSRNOG00000024923	protein_coding	NNAT	1371.13044144396	-0.760385315929351	0.212991589751255	-3.57002507384154	0.00035694705964674	0.0238129338661769
ENSRNOT00000023744	protein_coding	ENSRNOG00000017508	protein_coding	KMT5C	205.550846946176	-0.760569008528104	0.221764503771388	-3.42962464954336	0.000604416738765653	0.0302291050317277
ENSRNOT00000040270	protein_coding	ENSRNOG00000010326	protein_coding	COL20A1	91.9689963107574	-0.761203127125133	0.233913012442962	-3.25421454401024	0.0011370637096082	0.0350146716255322
ENSRNOT00000079069	protein_coding	ENSRNOG00000058050	protein_coding	MTFR2	76.5481772856527	-0.766817630233148	0.213729445922804	-3.58779590206823	0.000333485169464074	0.0230053639387303
ENSRNOT00000022184	protein_coding	ENSRNOG00000016411	protein_coding	RPS12	4301.48247562469	-0.769608018002768	0.234590711349862	-3.2806414779782	0.00103571306025215	0.0347637035034332
ENSRNOT00000051693	protein_coding	ENSRNOG00000033916	protein_coding	AC141489.1	795.553523859514	-0.770642094108221	0.245222206565631	-3.14262768001791	0.00167438669871996	0.0408396387894685
ENSRNOT00000010637	protein_coding	ENSRNOG00000007939	protein_coding	NAPRT	182.260837651417	-0.776384585712298	0.233813978031241	-3.32052254638327	0.000898491014698416	0.0334497125814556
ENSRNOT00000077122	protein_coding	ENSRNOG00000051499	protein_coding	TCF3	83.2071435029391	-0.778043904666688	0.234043559515455	-3.3243551169598	0.00088623268204975	0.0334497125814556
ENSRNOT00000057931	protein_coding	ENSRNOG00000038074	protein_coding	LOC498555	1374.16875817523	-0.778750014469461	0.243566913840836	-3.19727339887531	0.00138733365737132	0.0382745026745716
ENSRNOT00000092306	retained_intron	ENSRNOG00000000470	protein_coding	VPS52	101.189269575126	-0.784334037606674	0.257996392585874	-3.04009691664821	0.0023650203076805	0.0478527170770351
ENSRNOT00000025546	protein_coding	ENSRNOG00000018878	protein_coding	SSH3	316.026136857931	-0.798007377391652	0.216424948086789	-3.68722452954749	0.000226713305880478	0.0187088858086034
ENSRNOT00000041984	protein_coding	ENSRNOG00000032635	protein_coding	LOC100360117	893.641628863289	-0.801451653455428	0.248219069984236	-3.22880773627235	0.00124307435737119	0.0362762799693352
ENSRNOT00000001315	protein_coding	ENSRNOG00000000991	protein_coding	ARPC1B	236.901651950114	-0.812509433213017	0.237481146785952	-3.4213639449255	0.000623078913700153	0.0307482198807378
ENSRNOT00000089990	protein_coding	ENSRNOG00000039807	protein_coding	FAM193B	181.015801405861	-0.814288278063549	0.193573917181193	-4.20660122975836	2.59239988622465e-05	0.00960452864498224
ENSRNOT00000027511	protein_coding	ENSRNOG00000020264	protein_coding	DHRS1	674.521028248744	-0.833370065742718	0.198193249252064	-4.20483577966285	2.61271790016184e-05	0.00960452864498224
ENSRNOT00000004320	protein_coding	ENSRNOG00000003217	protein_coding	LGALS3BP	332.741887849239	-0.834687841586351	0.265912076632797	-3.13896176569291	0.00169547568492784	0.0410172570422119
ENSRNOT00000027992	protein_coding	ENSRNOG00000020623	protein_coding	ALDH16A1	152.586704673448	-0.835265812836207	0.253313158512315	-3.2973644864785	0.000975967580356181	0.0343633606816294
ENSRNOT00000026318	protein_coding	ENSRNOG00000019388	protein_coding	EGFL7	126.127763241403	-0.840177163933101	0.223670025215849	-3.75632435826975	0.000172427187204894	0.0169587079374687
ENSRNOT00000077248	protein_coding	ENSRNOG00000042411	protein_coding	RPS6KA1	289.108137636473	-0.84083365081985	0.214373158486999	-3.92228979016906	8.77114078008939e-05	0.0118442295588589
ENSRNOT00000064078	protein_coding	ENSRNOG00000003349	protein_coding	LOC103693323	121.363622730878	-0.84647850942332	0.178793654230197	-4.7343878789651	2.19717188795148e-06	0.00251052240181779
ENSRNOT00000083551	protein_coding	ENSRNOG00000020318	protein_coding	PNKP	70.9037854242739	-0.848610657041739	0.2738983345913	-3.09826877300295	0.00194654803834808	0.0439497177638702
ENSRNOT00000020497	protein_coding	ENSRNOG00000015184	protein_coding	CLIC3	123.338146213667	-0.856735474824815	0.218360868463198	-3.92348446337676	8.72773962980762e-05	0.0118442295588589
ENSRNOT00000074325	protein_coding	ENSRNOG00000047746	protein_coding	AABR07000398.1	223333.522285504	-0.859231467782849	0.278622582523794	-3.08385436672015	0.0020433759516346	0.0447014821584395
ENSRNOT00000093210	nonsense_mediated_decay	ENSRNOG00000062298	protein_coding	RPL13A	347.422070394012	-0.868117929586477	0.256404218041085	-3.38573965833657	0.000709866941489912	0.0318560832292784
ENSRNOT00000036990	protein_coding	ENSRNOG00000023576	protein_coding	RGD1305645	99.018013566356	-0.879863411190792	0.251410201120247	-3.49971245108691	0.000465760288620027	0.0271309934398505
ENSRNOT00000022914	protein_coding	ENSRNOG00000016975	protein_coding	PXMP4	279.190848733404	-0.885939990379704	0.217255381398578	-4.07787362815356	4.54494568289937e-05	0.0103805384955345
ENSRNOT00000020603	protein_coding	ENSRNOG00000014819	protein_coding	HAP1	140.549629125594	-0.915139446153951	0.277878209976768	-3.2933112899729	0.000990147836813889	0.0343633606816294
ENSRNOT00000000824	protein_coding	ENSRNOG00000000661	protein_coding	HPS4	100.845706967713	-0.934202852726151	0.255318296672355	-3.65897338695234	0.000253227632454911	0.0197628401089834
ENSRNOT00000080816	protein_coding	ENSRNOG00000019474	protein_coding	RSPH9	75.3668515020396	-0.952866031927505	0.307706904530239	-3.09666769870568	0.00195709127889321	0.0439497177638702
ENSRNOT00000029791	protein_coding	ENSRNOG00000024603	protein_coding	RPS15	2312.73543770699	-0.957400236909154	0.293141973260488	-3.26599506123404	0.0010908015183841	0.0350146716255322
ENSRNOT00000045180	protein_coding	ENSRNOG00000006747	protein_coding	CC2D1A	85.1584031975348	-0.971069035468005	0.265756971702378	-3.65397388917987	0.000258212538410979	0.0197848330465781
ENSRNOT00000061159	protein_coding	ENSRNOG00000020577	protein_coding	PIP5K1C	546.678210692598	-1.00495139795787	0.325690605232345	-3.08560143219649	0.00203140923224999	0.0445376175007214
ENSRNOT00000086868	protein_coding	ENSRNOG00000013661	protein_coding	KIF26A	74.714073324644	-1.00542923585928	0.324868098721834	-3.09488447716182	0.00196889567312798	0.0440059651872115
ENSRNOT00000079005	protein_coding	ENSRNOG00000060518	protein_coding	AABR07015057.1	38456.6460207195	-1.03286546562621	0.253819064005957	-4.06929822104288	4.71549580399714e-05	0.0103805384955345
ENSRNOT00000025092	protein_coding	ENSRNOG00000018603	protein_coding	CARNS1	206.027032422037	-1.06621721120912	0.325769283942731	-3.27292124753099	0.00106442130263313	0.0349850767600782
ENSRNOT00000092160	protein_coding	ENSRNOG00000014311	protein_coding	SLC7A8	132.27310369757	-1.07930313299762	0.346600459990667	-3.11396913041222	0.00184588801312855	0.04277507105618
ENSRNOT00000045533	protein_coding	ENSRNOG00000000463	protein_coding	COL11A2	520.226083585689	-1.14752701559532	0.344052051565386	-3.33532966995616	0.000851983297462939	0.0329988776705261
ENSRNOT00000079055	misc_RNA	ENSRNOG00000058555	misc_RNA	RF00100	4872.76263453974	-1.16951754166701	0.292229320192921	-4.00205407484413	6.27949419155457e-05	0.010996659844598
ENSRNOT00000013105	protein_coding	ENSRNOG00000009531	protein_coding	COL9A3	95.5833380288736	-1.19891462336954	0.371259874781098	-3.22931376324048	0.0012408767217832	0.0362762799693352
ENSRNOT00000087817	protein_coding	ENSRNOG00000001408	protein_coding	ACTL6B	201.820229069298	-1.2007481299272	0.319824421851311	-3.75439787548632	0.000173758670182461	0.0169587079374687
ENSRNOT00000067663	protein_coding	ENSRNOG00000031475	protein_coding	COL16A1	214.957850035828	-1.24712099773869	0.386043946821482	-3.23051561358995	0.00123567155172357	0.0362024955213055
ENSRNOT00000090777	misc_RNA	ENSRNOG00000060289	misc_RNA	RF00100	12089.1741351447	-1.26808553230862	0.419249293559068	-3.02465752904114	0.00248914807197236	0.0485384600899783
ENSRNOT00000041210	protein_coding	ENSRNOG00000029115	protein_coding	AABR07057190.1	159.544587185485	-1.46990572178496	0.462212296946722	-3.18015278151371	0.00147197423020936	0.0390221064774357
ENSRNOT00000084858	protein_coding	ENSRNOG00000012601	protein_coding	LEPROTL1	4586.48622445564	0.128223543804116	0.0368431969545728	3.48025020636004	0.000500945714082959	0.0280794250452388
ENSRNOT00000009398	protein_coding	ENSRNOG00000007040	protein_coding	TIMM17A	2873.89143087083	0.149995762006944	0.0428919322350867	3.49706236559434	0.000470411845081308	0.0272714704239742
ENSRNOT00000088928	protein_coding	ENSRNOG00000016321	protein_coding	ENTPD4	2476.51349648753	0.157641802549249	0.0483247816092808	3.26213171171318	0.00110577752847323	0.0350146716255322
ENSRNOT00000020051	protein_coding	ENSRNOG00000014665	protein_coding	DHDDS	2696.11852855654	0.170040888306687	0.055829423010233	3.04572175634916	0.00232122535174775	0.047492398587963
ENSRNOT00000024632	protein_coding	ENSRNOG00000017965	protein_coding	AFG3L2	2183.06149983495	0.178180813454174	0.052292593513722	3.40738145656168	0.000655893922362797	0.0311892749389208
ENSRNOT00000042079	protein_coding	ENSRNOG00000012873	protein_coding	GFM1	1483.57188402828	0.179640012426179	0.0536990165978796	3.34531289039047	0.00082189793647674	0.0329988776705261
ENSRNOT00000028173	protein_coding	ENSRNOG00000020753	protein_coding	BNIP1	871.359193790136	0.183054295308545	0.0554645595760064	3.30038310423605	0.000965529271837712	0.0343633606816294
ENSRNOT00000015217	protein_coding	ENSRNOG00000011383	protein_coding	NDUFS4	6227.12958893607	0.186077195045989	0.0562196780008748	3.30982320893217	0.000933549153522822	0.0340131565827769
ENSRNOT00000006755	protein_coding	ENSRNOG00000005045	protein_coding	PPP2R5E	2811.69334061311	0.186700020146393	0.062105328714352	3.0061835918316	0.00264549217457175	0.0497753122160382
ENSRNOT00000028260	protein_coding	ENSRNOG00000020829	protein_coding	THEM4	1197.29432247463	0.188229318358619	0.0596996893556725	3.15293631156448	0.00161637067848997	0.0400173719349375
ENSRNOT00000064114	protein_coding	ENSRNOG00000019428	protein_coding	HIGD1A	6080.20891991983	0.189193355960871	0.0615272757615189	3.07495096474267	0.00210537165012728	0.0454552187369049
ENSRNOT00000003542	protein_coding	ENSRNOG00000002615	protein_coding	PMM2	1671.322358778	0.190219005104945	0.057656937269521	3.29915209015966	0.00096977354140078	0.0343633606816294
ENSRNOT00000091698	protein_coding	ENSRNOG00000052787	protein_coding	RSL24D1	2849.55656186718	0.194948665668343	0.0620034770093027	3.14415699040707	0.00166566055091513	0.0407499447474855
ENSRNOT00000008518	protein_coding	ENSRNOG00000006247	protein_coding	COPA	7354.91749732878	0.196544163982476	0.0611625841830722	3.21347056550422	0.00131141238918067	0.0371750374597132
ENSRNOT00000091488	protein_coding	ENSRNOG00000005623	protein_coding	ANKMY2	2538.3022441692	0.197455005518958	0.0621435720468957	3.17740031696201	0.00148601764146958	0.0390677983121931
ENSRNOT00000084700	protein_coding	ENSRNOG00000058386	protein_coding	GOLT1B	3080.24171697001	0.198234468170567	0.0601770987516679	3.29418453668926	0.000987076725690919	0.0343633606816294
ENSRNOT00000023514	protein_coding	ENSRNOG00000017426	protein_coding	RRAGC	3834.63628112189	0.205352192251273	0.0653893269911528	3.14045428666145	0.0016868603123283	0.0410172570422119
ENSRNOT00000039234	protein_coding	ENSRNOG00000022745	protein_coding	RGD1306502	2145.05850052559	0.207154705340023	0.061608281195206	3.36244902992266	0.000772543867008707	0.0326123715909924
ENSRNOT00000027264	protein_coding	ENSRNOG00000019975	protein_coding	CDC5L	2643.65373471818	0.207813496515719	0.0625978478332227	3.31981855142031	0.000900759730212888	0.0334497125814556
ENSRNOT00000011952	protein_coding	ENSRNOG00000008912	protein_coding	AQR	1821.09795264011	0.208964288434256	0.0654388869600952	3.19327387951575	0.00140669459368175	0.0384294132277392
ENSRNOT00000018723	protein_coding	ENSRNOG00000013961	protein_coding	GHITM	11708.1639117297	0.210709521370687	0.0675783312543789	3.1180042102184	0.00182080202495719	0.0424587021643864
ENSRNOT00000015186	protein_coding	ENSRNOG00000010958	protein_coding	PRDX3	3531.5689972869	0.212005046292855	0.0694368845952327	3.05320504410146	0.00226411176637856	0.0469693939614221
ENSRNOT00000033726	protein_coding	ENSRNOG00000023520	protein_coding	CS	4652.96616892131	0.215340110020692	0.0705599841127665	3.05187299470678	0.00227418302779149	0.0469693939614221
ENSRNOT00000020041	protein_coding	ENSRNOG00000014719	protein_coding	SNX19	3334.89343576716	0.221330157500885	0.0618016744895378	3.58129709799939	0.00034189260202055	0.0231893731069098
ENSRNOT00000009706	protein_coding	ENSRNOG00000006763	protein_coding	RBM18	2916.72240572453	0.222645783220059	0.0727804534497071	3.05914256736409	0.00221971489070498	0.0465701200374742
ENSRNOT00000009468	protein_coding	ENSRNOG00000007054	protein_coding	DHX33	435.108677188531	0.224284479230306	0.0644933323878136	3.47763824454953	0.000505852122599575	0.0282478474777973
ENSRNOT00000036110	protein_coding	ENSRNOG00000021289	protein_coding	RBBP5	1984.52714671578	0.225167521350849	0.0710462054754966	3.16931101166984	0.00152800793248092	0.0392798809714084
ENSRNOT00000023786	protein_coding	ENSRNOG00000017447	protein_coding	EIF2S2	4390.91396031524	0.22614012052362	0.0745735669597156	3.03244339439711	0.00242582589760015	0.0482372394684774
ENSRNOT00000030825	protein_coding	ENSRNOG00000023605	protein_coding	NCBP1	2583.70982998298	0.226579015762665	0.0676217412314268	3.35068295545994	0.000806125385127081	0.0329272880833274
ENSRNOT00000022676	protein_coding	ENSRNOG00000016486	protein_coding	NOP58	1725.18882763576	0.228606832592626	0.0746563069202149	3.06212351003295	0.00219772749629142	0.0464407734552896
ENSRNOT00000086291	protein_coding	ENSRNOG00000009097	protein_coding	IMMT	3094.92645604254	0.229866287931986	0.0680940845342621	3.37571595982507	0.000736238852540371	0.0320005612712284
ENSRNOT00000024347	protein_coding	ENSRNOG00000001285	protein_coding	ATP2A2	20513.3623540135	0.230648943679762	0.0759298370920897	3.03765887710289	0.00238423683643048	0.0479234830424064
ENSRNOT00000005658	protein_coding	ENSRNOG00000003967	protein_coding	VMP1	7413.55531330978	0.231051067795048	0.0750031140575548	3.08055299700953	0.00206616580625935	0.0448627351816788
ENSRNOT00000024264	protein_coding	ENSRNOG00000017852	protein_coding	NARS	8192.76759626311	0.231224725988093	0.0569945006796894	4.05696555335369	4.97144108606918e-05	0.0103805384955345
ENSRNOT00000012924	protein_coding	ENSRNOG00000009652	protein_coding	PRKCI	4858.27057622057	0.232072467982399	0.0696878747859227	3.33016997139477	0.00086792984919937	0.0331204795744025
ENSRNOT00000039252	protein_coding	ENSRNOG00000024779	protein_coding	POLR2B	3265.90983894241	0.232079285784953	0.0681273612530168	3.40655034213109	0.000657894164257584	0.0311892749389208
ENSRNOT00000009375	protein_coding	ENSRNOG00000006697	protein_coding	PIP4P2	3428.69965181286	0.233822268288187	0.0696514631270346	3.35703311589776	0.000787836758660579	0.0328722674526523
ENSRNOT00000014780	protein_coding	ENSRNOG00000011052	protein_coding	GARS	3662.25221356753	0.234809891122077	0.0781141114476306	3.00598556100198	0.00264721567808245	0.0497753122160382
ENSRNOT00000013378	protein_coding	ENSRNOG00000009402	protein_coding	RABGAP1	4058.72420377817	0.237686448391261	0.0778897223272034	3.05157652755231	0.00227643011118048	0.0469693939614221
ENSRNOT00000090784	protein_coding	ENSRNOG00000061246	protein_coding	FAM49B	3848.69031526881	0.238770086616369	0.0770700173197188	3.09809307069246	0.00194770250364626	0.0439497177638702
ENSRNOT00000029191	protein_coding	ENSRNOG00000027623	protein_coding	LOC680039	8879.16856265723	0.239768463889771	0.0724186875845828	3.31086452802295	0.000930082241196	0.0340131565827769
ENSRNOT00000019685	protein_coding	ENSRNOG00000014119	protein_coding	FARSB	1955.22860029596	0.244515262957758	0.0804399505660875	3.03972418228763	0.00236794897247192	0.0478527170770351
ENSRNOT00000031291	protein_coding	ENSRNOG00000028623	protein_coding	AGPAT5	2614.58925623958	0.246112556330438	0.0750987970119033	3.27718373826187	0.00104848116127225	0.0347637035034332
ENSRNOT00000066961	protein_coding	ENSRNOG00000017925	protein_coding	GAPVD1	2789.56049216033	0.246378621905244	0.0749275461880256	3.28822488443667	0.00100821269690215	0.0345068926262316
ENSRNOT00000075270	protein_coding	ENSRNOG00000046794	protein_coding	KHDRBS1	9268.80012441608	0.24673571909384	0.0798971899753564	3.08816516788568	0.00201396502804113	0.0443191652244785
ENSRNOT00000007558	protein_coding	ENSRNOG00000005276	protein_coding	CSNK2A1	3572.97864767471	0.24800884074546	0.0718954999194043	3.44957390968114	0.000561472007476494	0.0294184987603903
ENSRNOT00000038767	protein_coding	ENSRNOG00000017215	protein_coding	RGD1308601	2860.05002152697	0.248989984198462	0.0710448230530941	3.50468863878208	0.000457141579702276	0.0271309934398505
ENSRNOT00000009225	protein_coding	ENSRNOG00000007051	protein_coding	RRAGA	3473.42994297128	0.249087147641447	0.0717456847068825	3.47180668299556	0.000516968465175467	0.0285466527201353
ENSRNOT00000088242	protein_coding	ENSRNOG00000006947	protein_coding	PDHX	1258.18145233009	0.249158196539496	0.0732196138762533	3.40288869811022	0.000666774368623094	0.0312198432502072
ENSRNOT00000007000	protein_coding	ENSRNOG00000005279	protein_coding	NDUFAF7	1688.1428636149	0.249886944571268	0.0672197059891522	3.71746559872776	0.000201231377963697	0.0179055515048061
ENSRNOT00000013030	protein_coding	ENSRNOG00000009835	protein_coding	TRAM1L1	1394.62292939598	0.250596736182942	0.0649466819581847	3.8584994433478	0.000114085327605159	0.0138903561987462
ENSRNOT00000009261	protein_coding	ENSRNOG00000006975	protein_coding	WASL	5182.32414581181	0.250616493631514	0.0813774627883822	3.07967937367658	0.00207223545280246	0.04487024113109
ENSRNOT00000010598	protein_coding	ENSRNOG00000008035	protein_coding	CINP	1651.92644723926	0.253699844184889	0.0775062754531626	3.2732813272417	0.00106306611745655	0.0349850767600782
ENSRNOT00000078498	protein_coding	ENSRNOG00000058593	protein_coding	ZBTB1	345.509576315821	0.254518578286299	0.0735067896265042	3.46251794670308	0.000535146223986274	0.0291174432640737
ENSRNOT00000008200	protein_coding	ENSRNOG00000005877	protein_coding	LRPPRC	4041.33203115708	0.254590903796021	0.064060334864245	3.9742362311334	7.06054596047712e-05	0.0115826150528538
ENSRNOT00000000715	protein_coding	ENSRNOG00000000585	protein_coding	AMD1	10433.7918145096	0.254855726159244	0.078138596098338	3.26158568089073	0.00110790944875711	0.0350146716255322
ENSRNOT00000063994	protein_coding	ENSRNOG00000010601	protein_coding	SRPK2	7287.2721718873	0.255175833689648	0.0686436137856146	3.71740092948201	0.000201282878624793	0.0179055515048061
ENSRNOT00000020447	protein_coding	ENSRNOG00000015158	protein_coding	PIKFYVE	4728.78040096506	0.255218690480197	0.0843559672834834	3.02549657954272	0.0024822521226017	0.0485384600899783
ENSRNOT00000003346	protein_coding	ENSRNOG00000002433	protein_coding	G3BP2	2940.92809623012	0.25624379300852	0.0824795517796336	3.10675540154661	0.00189152835514839	0.0430931935389175
ENSRNOT00000071482	protein_coding	ENSRNOG00000048267	protein_coding	TOR1AIP2	1068.01498058102	0.25665997099715	0.075313051035197	3.40790829038651	0.000654628922322369	0.0311892749389208
ENSRNOT00000018293	protein_coding	ENSRNOG00000013557	protein_coding	LANCL1	12510.6234015933	0.256922385044733	0.0800485373712113	3.20958250434108	0.00132927891807795	0.0373253479189602
ENSRNOT00000007676	protein_coding	ENSRNOG00000005828	protein_coding	SKP1	33739.0528510441	0.259110042949376	0.0806214050487311	3.21391127818671	0.00130940125827844	0.0371750374597132
ENSRNOT00000039532	protein_coding	ENSRNOG00000024027	protein_coding	LEMD3	792.550586317732	0.259450348620727	0.0668184225254851	3.88291639961674	0.000103211060922042	0.0132038671413217
ENSRNOT00000002500	protein_coding	ENSRNOG00000001820	protein_coding	MED21	1034.10381350702	0.259580663027105	0.0859927643792147	3.01863377577205	0.00253917270405981	0.0490318960222939
ENSRNOT00000016882	protein_coding	ENSRNOG00000012263	protein_coding	CNOT7	3613.43661148075	0.262166614126625	0.0835147345942189	3.1391659855047	0.00169429446873718	0.0410172570422119
ENSRNOT00000011797	protein_coding	ENSRNOG00000008271	protein_coding	FAM91A1	5602.06602400572	0.262713617122636	0.0858962717413712	3.05849848656589	0.00222449202795291	0.0466045198634874
ENSRNOT00000071269	protein_coding	ENSRNOG00000048606	protein_coding	VMA21	5915.31391843459	0.26389055248701	0.0788215835798051	3.34794786531822	0.000814123250246561	0.0329988776705261
ENSRNOT00000050180	protein_coding	ENSRNOG00000014791	protein_coding	PEG3	21898.0596656818	0.263894442193922	0.0828211133204836	3.18631845931314	0.00144095888902662	0.0389163697047297
ENSRNOT00000021524	protein_coding	ENSRNOG00000015660	protein_coding	PEX3	1082.780668706	0.264731968871389	0.0746788831964074	3.54493743800556	0.000392706283580892	0.0249284578474811
ENSRNOT00000027194	protein_coding	ENSRNOG00000019995	protein_coding	DNAJC18	2245.12622673103	0.267331665248278	0.0819741597622052	3.26116993481564	0.00110953523378216	0.0350146716255322
ENSRNOT00000076403	protein_coding	ENSRNOG00000004036	protein_coding	SNX12	3625.20074259561	0.268662546387519	0.089257392994646	3.00997527906327	0.00261268953776477	0.0496277370766725
ENSRNOT00000079002	protein_coding	ENSRNOG00000058663	protein_coding	SUZ12	761.057538586392	0.269195122546934	0.0836393423798119	3.21852270579198	0.00128852768712431	0.0370049056088258
ENSRNOT00000077888	protein_coding	ENSRNOG00000052934	protein_coding	NOL11	744.684982500196	0.269209487500689	0.0876878822398084	3.07008768628322	0.00213995932952623	0.0458604457547311
ENSRNOT00000022688	protein_coding	ENSRNOG00000016834	protein_coding	WDR37	2755.23893635524	0.270657385266211	0.0894600040565869	3.02545688568279	0.00248257796235664	0.0485384600899783
ENSRNOT00000090378	protein_coding	ENSRNOG00000011621	protein_coding	LOC100911576	1470.54780947511	0.27097156449667	0.0859428891487786	3.15292593931281	0.00161642811101135	0.0400173719349375
ENSRNOT00000029664	protein_coding	ENSRNOG00000025730	protein_coding	ARMCX3	4966.69246208961	0.272100887829565	0.0804806226800598	3.38094908772347	0.000722359259210942	0.0320005612712284
ENSRNOT00000020536	protein_coding	ENSRNOG00000014980	protein_coding	MOB4	5068.42241110644	0.272116605867068	0.0897761600552307	3.03105641519598	0.00243699709701946	0.0483945920843945
ENSRNOT00000061385	protein_coding	ENSRNOG00000014664	protein_coding	VIRMA	1789.81594518656	0.273775467038114	0.0868132607820773	3.15361345227381	0.00161262532249387	0.0400173719349375
ENSRNOT00000032569	protein_coding	ENSRNOG00000024040	protein_coding	MB21D2	1269.66272819867	0.273899782371806	0.0829082810467995	3.30364806643617	0.000954355569101648	0.0343633606816294
ENSRNOT00000088292	protein_coding	ENSRNOG00000014450	protein_coding	SHPRH	2310.21450482335	0.274209491126696	0.0813426936620093	3.3710402100289	0.000748849267590052	0.0320005612712284
ENSRNOT00000026376	protein_coding	ENSRNOG00000019464	protein_coding	TTC9C	1899.47067358817	0.274480267251842	0.0822533223418648	3.33701131379272	0.000846845008519355	0.0329988776705261
ENSRNOT00000027553	protein_coding	ENSRNOG00000020333	protein_coding	UTP4	1059.74754572731	0.274824786888304	0.0905824319886579	3.03397447887815	0.00241354846540626	0.0480841248320204
ENSRNOT00000078220	protein_coding	ENSRNOG00000011194	protein_coding	TPP2	3339.50628619453	0.274868525838069	0.0732851041920962	3.7506738766118	0.000176359958403695	0.0169587079374687
ENSRNOT00000080962	protein_coding	ENSRNOG00000015528	protein_coding	PJA2	30745.0913448558	0.275632911311128	0.0843332423174216	3.26837796978888	0.00108165810130817	0.0350146716255322
ENSRNOT00000010252	protein_coding	ENSRNOG00000007739	protein_coding	RARS	1846.42155277022	0.276585096616658	0.0881077622808215	3.13916832588611	0.00169428093625854	0.0410172570422119
ENSRNOT00000020892	protein_coding	ENSRNOG00000015508	protein_coding	RELCH	3229.75091929295	0.276701898816894	0.0868376626088504	3.18642730013662	0.00144041683572105	0.0389163697047297
ENSRNOT00000012215	protein_coding	ENSRNOG00000008872	protein_coding	TMEM68	1522.52502163623	0.276966336995642	0.0811765062122478	3.41190265409394	0.000645111465992745	0.0311892749389208
ENSRNOT00000082665	protein_coding	ENSRNOG00000012918	protein_coding	MTMR6	4014.28769119694	0.277782372298019	0.0919108619584196	3.02230189532645	0.00250860222962481	0.0486022385828056
ENSRNOT00000023628	protein_coding	ENSRNOG00000016596	protein_coding	HSPA4	14268.9624500294	0.277939133860587	0.077209464618481	3.59980651638994	0.000318454048787193	0.0223737336935204
ENSRNOT00000020272	protein_coding	ENSRNOG00000014816	protein_coding	SLC1A1	6449.37992770068	0.278419422022222	0.0630036986948279	4.41909646242846	9.91144039569734e-06	0.00588898142550753
ENSRNOT00000014684	protein_coding	ENSRNOG00000010861	protein_coding	ATAD1	13114.1156475351	0.279909616885787	0.0879593043687262	3.18226273950967	0.0014612918865793	0.0390221064774357
ENSRNOT00000026385	protein_coding	ENSRNOG00000019426	protein_coding	RAMAC	1756.08283339634	0.282669993800798	0.0934966253879982	3.02331760775062	0.00250019690708272	0.0486022385828056
ENSRNOT00000021110	protein_coding	ENSRNOG00000015644	protein_coding	UGCG	5839.37509919992	0.283015692738913	0.0891378392002927	3.175034253444	0.0014981881481079	0.0392089938629182
ENSRNOT00000008919	protein_coding	ENSRNOG00000006261	protein_coding	PAPOLG	1055.02260936476	0.284298746522256	0.089823862499754	3.16506926567575	0.00155046036553907	0.0393113192860061
ENSRNOT00000010073	protein_coding	ENSRNOG00000007506	protein_coding	NDUFAF4	1751.77438166124	0.284553038548011	0.0772968512259437	3.68130181288037	0.000232046124856434	0.0189088715580505
ENSRNOT00000075621	protein_coding	ENSRNOG00000046023	protein_coding	EXOC4	2353.33238697562	0.28465794914376	0.0785523976963849	3.62379707674869	0.000290309404448905	0.0213090384464898
ENSRNOT00000071407	protein_coding	ENSRNOG00000049378	protein_coding	AABR07062583.1	918.094818085081	0.285104868284466	0.0943279452077561	3.02248572951024	0.00250707903378109	0.0486022385828056
ENSRNOT00000066919	protein_coding	ENSRNOG00000011047	protein_coding	TMEM185A	1104.00977426587	0.286505613534972	0.0934931337385669	3.06445620205782	0.00218066101413436	0.0463398264720341
ENSRNOT00000023562	protein_coding	ENSRNOG00000017396	protein_coding	MARCH5	4890.52840133652	0.289371116915827	0.0951798170975206	3.04025712320228	0.00236376254505875	0.0478527170770351
ENSRNOT00000014300	protein_coding	ENSRNOG00000010737	protein_coding	MBNL2	11141.7443116264	0.289612783727284	0.0827524667423136	3.4997480453256	0.00046569810498815	0.0271309934398505
ENSRNOT00000035153	protein_coding	ENSRNOG00000023261	protein_coding	UBE2Q2L	585.866373049107	0.289876956100913	0.089111436807005	3.2529714084705	0.001142049878038	0.0350146716255322
ENSRNOT00000083464	protein_coding	ENSRNOG00000009437	protein_coding	EWSR1	1288.36061625532	0.291217958528347	0.0892774733272336	3.26194220865694	0.00110651699316007	0.0350146716255322
ENSRNOT00000009404	protein_coding	ENSRNOG00000006462	protein_coding	ERO1A	1622.11485378573	0.291222683147393	0.0958337544585765	3.03883203567144	0.00237497227600193	0.0478527170770351
ENSRNOT00000014828	protein_coding	ENSRNOG00000011116	protein_coding	SNX25	1739.20223843466	0.291408637733108	0.0764558041896521	3.81146520949876	0.000138145501035054	0.0155455550937477
ENSRNOT00000009649	protein_coding	ENSRNOG00000007203	protein_coding	PSMC6	6396.52704726814	0.292259401050026	0.095999130459013	3.04439633622314	0.00233147764814858	0.0476365460599712
ENSRNOT00000046142	protein_coding	ENSRNOG00000013431	protein_coding	RSBN1L	585.787611495465	0.292725301492587	0.0939160948377544	3.11688110539825	0.00182775268783403	0.0425539787227063
ENSRNOT00000016649	protein_coding	ENSRNOG00000012354	protein_coding	TRIM23	4713.67407204666	0.293270175698693	0.0894423579839579	3.2788734813017	0.00104222350465711	0.0347637035034332
ENSRNOT00000071590	protein_coding	ENSRNOG00000046918	protein_coding	APOO	1853.14879856269	0.293480766280339	0.0808155670011354	3.63148805571351	0.000281791701646659	0.0208245469465646
ENSRNOT00000074644	protein_coding	ENSRNOG00000048989	protein_coding	LARP7	518.899492261989	0.294023395974769	0.0898534568722165	3.27225469347171	0.00106693414382089	0.0349850767600782
ENSRNOT00000067901	protein_coding	ENSRNOG00000005606	protein_coding	MED1	2848.28510574385	0.294253333266104	0.0978893274050049	3.00597972288304	0.00264726650401711	0.0497753122160382
ENSRNOT00000010783	protein_coding	ENSRNOG00000008156	protein_coding	TGS1	1227.40131852704	0.294645474140033	0.0930074512552724	3.16797708316225	0.00153503620116788	0.0392798809714084
ENSRNOT00000050549	protein_coding	ENSRNOG00000010682	protein_coding	CLCN3	5650.6090550585	0.295034135342629	0.0970199603758821	3.04096326363755	0.00235822601600933	0.0478527170770351
ENSRNOT00000007223	protein_coding	ENSRNOG00000005149	protein_coding	SACM1L	3542.4175370816	0.295797505105637	0.0937743144479441	3.15435529277945	0.00160853127368362	0.0400173719349375
ENSRNOT00000084344	protein_coding	ENSRNOG00000059295	protein_coding	SELENOI	1536.45724213023	0.297240998415472	0.0892033405915781	3.33217339669379	0.000861705483224357	0.0331204795744025
ENSRNOT00000067087	protein_coding	ENSRNOG00000009894	protein_coding	VPS50	4100.73102573808	0.297320770234715	0.0982274498028161	3.02686032093436	0.0024710811520548	0.0485384600899783
ENSRNOT00000020537	protein_coding	ENSRNOG00000014981	protein_coding	USP14	9382.80842102555	0.298501561806258	0.0978160186237367	3.05166337790221	0.00227577161528863	0.0469693939614221
ENSRNOT00000072368	protein_coding	ENSRNOG00000048891	protein_coding	PRR14L	2463.14731395603	0.29879870323664	0.0894558266432025	3.34018156724893	0.000837236330809543	0.0329988776705261
ENSRNOT00000039809	protein_coding	ENSRNOG00000009746	protein_coding	AKAP17B	1062.45024950154	0.299610248118137	0.0979161813792596	3.05986450755932	0.00221437144779762	0.0465237248735302
ENSRNOT00000013703	protein_coding	ENSRNOG00000010232	protein_coding	ENPP5	18351.7474329578	0.299912736509718	0.0761709221824651	3.93736517711163	8.23811901189666e-05	0.0115826150528538
ENSRNOT00000008138	protein_coding	ENSRNOG00000005291	protein_coding	SLC38A1	2187.83349351282	0.300177010925297	0.0964844010856668	3.11114550691749	0.00186363083919354	0.0428634206623837
ENSRNOT00000073638	protein_coding	ENSRNOG00000047635	protein_coding	TMEM178B	7119.99050067722	0.301865589219064	0.0959493880483648	3.14609186529573	0.00165468023566036	0.0406258185462793
ENSRNOT00000005064	protein_coding	ENSRNOG00000003805	protein_coding	RNFT1	260.505778562792	0.30327139093344	0.0994710310181452	3.04884133429881	0.0022972577594221	0.0473279705387738
ENSRNOT00000023763	protein_coding	ENSRNOG00000017453	protein_coding	PTPN2	256.919557580214	0.303462409037189	0.0883997416464769	3.43284271407464	0.000597288484313988	0.0300749937152542
ENSRNOT00000008459	protein_coding	ENSRNOG00000006905	protein_coding	HECTD1	6399.55609251706	0.30359506189625	0.0996557974828186	3.04643653018372	0.00231571363619429	0.0474449797959033
ENSRNOT00000004776	protein_coding	ENSRNOG00000003428	protein_coding	RUFY3	5512.19514181628	0.30379137925728	0.0899331619489646	3.37796840090729	0.000730234713187619	0.0320005612712284
ENSRNOT00000082508	protein_coding	ENSRNOG00000057102	protein_coding	PAFAH1B2	8299.28808173192	0.304170069506546	0.0852276819865534	3.56891167771682	0.000358467237301443	0.0238129338661769
ENSRNOT00000016012	protein_coding	ENSRNOG00000012019	protein_coding	B3GALNT1	1327.25363633409	0.304428708970267	0.0927159517627229	3.28345557784227	0.00102542804169616	0.0347534807996216
ENSRNOT00000041237	protein_coding	ENSRNOG00000031421	protein_coding	EIF1A	1787.96608527465	0.304606941453311	0.0916737915130381	3.32272655494989	0.000891422510357727	0.0334497125814556
ENSRNOT00000090526	protein_coding	ENSRNOG00000052343	protein_coding	EIF4E	6632.90222530455	0.306066483311283	0.0874206511805897	3.50107759640253	0.000463380901313524	0.0271309934398505
ENSRNOT00000083402	protein_coding	ENSRNOG00000010474	protein_coding	HMCES	3681.40995922717	0.306821044125239	0.0960805481343641	3.19337316535876	0.00140621096889903	0.0384294132277392
ENSRNOT00000019563	protein_coding	ENSRNOG00000014598	protein_coding	ABHD13	2049.28942582768	0.306852232256889	0.0917989312057443	3.34265582645136	0.000829807502831024	0.0329988776705261
ENSRNOT00000010720	protein_coding	ENSRNOG00000007834	protein_coding	CAND1	4852.01539383135	0.307427149648884	0.101023750931064	3.04311755221466	0.00234140849696826	0.0477737387554485
ENSRNOT00000028893	protein_coding	ENSRNOG00000021270	protein_coding	TRMT6	814.22711667677	0.307626483802827	0.0926143577648558	3.32158524042113	0.000895076374440077	0.0334497125814556
ENSRNOT00000010898	protein_coding	ENSRNOG00000007947	protein_coding	FAM13A	652.467053935291	0.30806137638646	0.0595396381031281	5.17405523783786	2.2906705528048e-07	0.000847112769792374
ENSRNOT00000046240	protein_coding	ENSRNOG00000030871	protein_coding	CALM2	41673.418410944	0.308426937432532	0.0950786230093136	3.24391464317189	0.00117899071206799	0.0357402613001183
ENSRNOT00000005987	protein_coding	ENSRNOG00000004291	protein_coding	CLTC	35640.5275211083	0.308778586203767	0.0896127520362593	3.44569917994292	0.00056958403450834	0.0294454592127855
ENSRNOT00000030757	protein_coding	ENSRNOG00000001323	protein_coding	ZFP157	1423.90510057673	0.309397907874137	0.0704287242649534	4.39306420928739	1.11764100099715e-05	0.00614868126993026
ENSRNOT00000022259	protein_coding	ENSRNOG00000016591	protein_coding	UTP15	762.371686811137	0.309438298241257	0.0836870928796127	3.69756300038282	0.000217679205920955	0.0184766109985706
ENSRNOT00000006473	protein_coding	ENSRNOG00000004857	protein_coding	L2HGDH	431.758299418971	0.30949558298315	0.0900081274919759	3.43852929293237	0.000584883254559995	0.0298551747877463
ENSRNOT00000089874	protein_coding	ENSRNOG00000058053	protein_coding	UBE2N	7713.3565313106	0.309645417821545	0.082739160709298	3.74242879873385	0.000182250181013492	0.0172429566163976
ENSRNOT00000017243	protein_coding	ENSRNOG00000011922	protein_coding	STT3B	2170.19713607291	0.310664564347619	0.0969790031327369	3.20342088815253	0.00135805346348427	0.0379182822304424
ENSRNOT00000014002	protein_coding	ENSRNOG00000010427	protein_coding	IPO7	15482.6395256282	0.310853466333016	0.0958945493823258	3.24161767624208	0.00118853353514208	0.0357979238997259
ENSRNOT00000084637	protein_coding	ENSRNOG00000060129	protein_coding	ZFP655	2187.10185371824	0.312261740222324	0.10170454601022	3.07028301557873	0.00213856016338539	0.0458604457547311
ENSRNOT00000000475	protein_coding	ENSRNOG00000026407	protein_coding	FAM184A	353.322286100496	0.312814295826851	0.099454760538823	3.14529233323871	0.00165920943926987	0.0406697970477139
ENSRNOT00000012881	protein_coding	ENSRNOG00000009690	protein_coding	RNF219	596.152484237379	0.313409657113416	0.0932902473398336	3.3595114821782	0.000780804065521837	0.0326706016598912
ENSRNOT00000025794	protein_coding	ENSRNOG00000019048	protein_coding	SOD2	4997.7213016447	0.314285935418829	0.0888360422512901	3.53782009479677	0.000403444843708879	0.0252763171239489
ENSRNOT00000089327	protein_coding	ENSRNOG00000059589	protein_coding	LMBR1	1111.68860347703	0.314806935017028	0.0955513357762146	3.29463667315254	0.000985490080001496	0.0343633606816294
ENSRNOT00000001092	protein_coding	ENSRNOG00000000823	protein_coding	GCC2	4116.91632767984	0.31590918230035	0.0948273355373471	3.33141472878284	0.000864057674139213	0.0331204795744025
ENSRNOT00000032152	protein_coding	ENSRNOG00000009994	protein_coding	DLAT	3029.66887777713	0.316089793748663	0.0801653770008872	3.94297146192133	8.04782349862027e-05	0.0115826150528538
ENSRNOT00000024020	protein_coding	ENSRNOG00000017612	protein_coding	VPS35	11849.2098689578	0.316297650135537	0.0935007539833961	3.38283528913259	0.00071741645385087	0.0319057006152719
ENSRNOT00000013067	protein_coding	ENSRNOG00000009832	protein_coding	SLC39A14	928.325258951248	0.316667208061909	0.0860762588677075	3.67891463020718	0.000234228649971811	0.0189088715580505
ENSRNOT00000019359	protein_coding	ENSRNOG00000014319	protein_coding	SMCHD1	1914.91884049167	0.316783480326918	0.102929981632145	3.07765993254569	0.00208632851672182	0.0451096416119154
ENSRNOT00000015744	protein_coding	ENSRNOG00000011509	protein_coding	AGK	921.748107930137	0.317643493710836	0.0989442698715608	3.21032732995218	0.00132583897924787	0.0372992655260375
ENSRNOT00000024583	protein_coding	ENSRNOG00000018107	protein_coding	ZFAND5	8443.68450774982	0.318451561913082	0.0867014176987889	3.67296833622053	0.000239749200742804	0.0191611918710247
ENSRNOT00000026949	protein_coding	ENSRNOG00000019875	protein_coding	MATR3	28036.282819544	0.320246974646442	0.0963646452708772	3.32328286734456	0.000889646519282951	0.0334497125814556
ENSRNOT00000026334	protein_coding	ENSRNOG00000019298	protein_coding	DCTN4	1433.22418866785	0.320999150786143	0.0813668157429014	3.94508680050131	7.9771077135044e-05	0.0115826150528538
ENSRNOT00000085332	protein_coding	ENSRNOG00000017297	protein_coding	CAB39	1438.8020136394	0.321251449886505	0.101146216332131	3.17610941403501	0.00149264642121519	0.0391727384111845
ENSRNOT00000019824	protein_coding	ENSRNOG00000014599	protein_coding	DHX36	4626.46614647427	0.322804133086751	0.101498354159405	3.18038785712506	0.00147078053199742	0.0390221064774357
ENSRNOT00000068334	protein_coding	ENSRNOG00000012734	protein_coding	DCUN1D1	227.658803123115	0.323549397908823	0.106804366008713	3.0293649033264	0.0024506848201394	0.0484999493092706
ENSRNOT00000064832	protein_coding	ENSRNOG00000033169	protein_coding	CPEB4	1956.57926676293	0.325144659699203	0.100535931279493	3.23411396861974	0.00122020752648513	0.0360656972746076
ENSRNOT00000088647	protein_coding	ENSRNOG00000016724	protein_coding	EPB41L3	3207.77854250599	0.325174915906859	0.102984673394613	3.15750786197927	0.00159123945786365	0.0397917018638158
ENSRNOT00000047472	processed_transcript	ENSRNOG00000018960	processed_transcript	AABR07001382.1	3806.03962691716	0.32536092203394	0.10271139428364	3.16771984552607	0.00153639496730768	0.0392798809714084
ENSRNOT00000015119	protein_coding	ENSRNOG00000038044	protein_coding	TSC22D2	814.07121817065	0.325622661080161	0.100716564948667	3.23305963866147	0.00122471992128569	0.0360952176801145
ENSRNOT00000076430	protein_coding	ENSRNOG00000013176	protein_coding	FAR1	4942.51120076917	0.326242886357993	0.105835801037194	3.08253807464773	0.0020524347259045	0.0448336256155669
ENSRNOT00000014170	protein_coding	ENSRNOG00000010199	protein_coding	GLRB	9186.17272146077	0.327192594227022	0.101799620946891	3.21408460251261	0.00130861109696938	0.0371750374597132
ENSRNOT00000008980	protein_coding	ENSRNOG00000006364	protein_coding	DLD	9569.50091878972	0.327613428529355	0.100381873233305	3.26367119856316	0.00109978717109653	0.0350146716255322
ENSRNOT00000003091	protein_coding	ENSRNOG00000002276	protein_coding	PHF6	2022.78134430456	0.328000461522504	0.0964316108395271	3.40137905679428	0.00067046788722338	0.0312198432502072
ENSRNOT00000033964	protein_coding	ENSRNOG00000023312	protein_coding	LONRF2	10554.4735541089	0.328612828206161	0.107801811613688	3.04830524911545	0.00230136028287961	0.0473468222186893
ENSRNOT00000070998	protein_coding	ENSRNOG00000050437	protein_coding	BOD1L1	2888.04709627161	0.328733159350531	0.108912224351598	3.01833114976415	0.00254170997288046	0.0490318960222939
ENSRNOT00000015779	protein_coding	ENSRNOG00000011859	protein_coding	EIF5A2	7213.39996084189	0.329259367654697	0.0981740105759227	3.35383433683871	0.000797000639368746	0.0329272880833274
ENSRNOT00000066197	protein_coding	ENSRNOG00000009170	protein_coding	DMXL2	8749.62899367615	0.330128868665769	0.106615170188301	3.09645304774831	0.0019585087563403	0.0439497177638702
ENSRNOT00000000184	protein_coding	ENSRNOG00000000170	protein_coding	SLC30A4	5171.69870536606	0.330520935504014	0.0979738526715439	3.37356270567497	0.000742021437896857	0.0320005612712284
ENSRNOT00000079410	protein_coding	ENSRNOG00000023202	protein_coding	USP15	1351.42792392161	0.330564693944233	0.10688735408675	3.09264549364693	0.0019838096198851	0.044134403397717
ENSRNOT00000014384	protein_coding	ENSRNOG00000010768	protein_coding	KPNA4	2500.91887275342	0.330776287900616	0.105651546260327	3.13082297049944	0.00174317205847898	0.0412310155360618
ENSRNOT00000003437	protein_coding	ENSRNOG00000002541	protein_coding	PDS5A	1778.61884055436	0.332001104669831	0.110461973671086	3.0055691894335	0.00265084279445826	0.0497795434499152
ENSRNOT00000037523	protein_coding	ENSRNOG00000027183	protein_coding	ZFYVE9	2400.16209471287	0.332733284519043	0.101848520411996	3.26694274176076	0.00108715666217706	0.0350146716255322
ENSRNOT00000020634	protein_coding	ENSRNOG00000015288	protein_coding	DIP2C	3837.19427450562	0.332783064978111	0.0792028043051608	4.20165760414151	2.6496768209627e-05	0.00960452864498224
ENSRNOT00000006369	protein_coding	ENSRNOG00000004657	protein_coding	SEC23A	3101.32223844808	0.333179921332906	0.102191843665774	3.26033770779786	0.00111279630731348	0.0350146716255322
ENSRNOT00000008510	protein_coding	ENSRNOG00000006335	protein_coding	KLHL9	6234.52772909671	0.333459717846819	0.105480488935043	3.16134027452385	0.00157044921645397	0.0394711550951053
ENSRNOT00000067556	protein_coding	ENSRNOG00000010084	protein_coding	YTHDF3	3102.60549389509	0.334207375759323	0.102347005879217	3.26543383353815	0.00109296537055654	0.0350146716255322
ENSRNOT00000005668	protein_coding	ENSRNOG00000004152	protein_coding	LRP12	1966.59890149938	0.334394148547473	0.105159408503972	3.179878560603	0.00147336783374868	0.0390221064774357
ENSRNOT00000077193	protein_coding	ENSRNOG00000024693	protein_coding	ZFP831	689.922624148648	0.336213962048772	0.0941456507276196	3.57121077235421	0.000355334793874985	0.0238129338661769
ENSRNOT00000067846	protein_coding	ENSRNOG00000043210	protein_coding	PPP3R1	31975.6462339847	0.336941481072174	0.111303160894074	3.0272409010274	0.00246797188307058	0.0485384600899783
ENSRNOT00000048166	protein_coding	ENSRNOG00000033123	protein_coding	PCDHB20	274.537916156671	0.338557155304401	0.0880371654815066	3.8456162627762	0.000120249829900076	0.0142895277866858
ENSRNOT00000034940	protein_coding	ENSRNOG00000001613	protein_coding	ZBTB11	2587.25962693074	0.340491902667167	0.112660755661083	3.0222760416366	0.00250881651356383	0.0486022385828056
ENSRNOT00000003128	protein_coding	ENSRNOG00000002254	protein_coding	TMEM33	10907.3047900204	0.34259297618071	0.112850092933411	3.03582360701169	0.00239879654539601	0.0480841248320204
ENSRNOT00000085725	protein_coding	ENSRNOG00000010895	protein_coding	TMEM30A	3481.04542995817	0.342707908641021	0.11067867467811	3.09642222982638	0.00195871234412832	0.0439497177638702
ENSRNOT00000023436	protein_coding	ENSRNOG00000023661	protein_coding	CELF2	1298.58943104206	0.344101344854156	0.10848392098513	3.17191102358221	0.00151439397719804	0.0392798809714084
ENSRNOT00000072212	protein_coding	ENSRNOG00000039717	protein_coding	IPO11	1099.11372582388	0.34805621316151	0.113834940543117	3.05755167526686	0.00223153161896089	0.0466861558704861
ENSRNOT00000077544	protein_coding	ENSRNOG00000014486	protein_coding	RFX3	288.250278758912	0.348679868367558	0.103685503929216	3.3628603339344	0.000771393802432452	0.0326123715909924
ENSRNOT00000015299	protein_coding	ENSRNOG00000010895	protein_coding	TMEM30A	5812.74612619346	0.35073709958532	0.0915042143892346	3.83301580070812	0.000126581819582358	0.0148050893549319
ENSRNOT00000006961	protein_coding	ENSRNOG00000004912	protein_coding	ITGAV	1529.7522306511	0.350764253290796	0.0994564619325564	3.5268120992345	0.000420595136526677	0.0258161989998647
ENSRNOT00000017624	protein_coding	ENSRNOG00000012802	protein_coding	TENM3	1840.62619832533	0.353292679924273	0.096222994130464	3.6716034781173	0.000241033448922568	0.0191611918710247
ENSRNOT00000007963	protein_coding	ENSRNOG00000005904	protein_coding	CDC27	2132.3243415211	0.353646826197197	0.111040029151561	3.18485890988463	0.00144824598334577	0.0390221064774357
ENSRNOT00000031741	protein_coding	ENSRNOG00000026085	protein_coding	RABL3	729.504622223608	0.354736993183765	0.109694582134543	3.23386065456424	0.00122129027394154	0.0360656972746076
ENSRNOT00000057601	protein_coding	ENSRNOG00000004207	protein_coding	EML5	856.100093706707	0.355060032759611	0.118091510765978	3.00665162513868	0.00264142285922924	0.0497753122160382
ENSRNOT00000060691	protein_coding	ENSRNOG00000009015	protein_coding	NFX1	1382.07503236639	0.355884043609443	0.117124440493519	3.03851221922496	0.00237749462790171	0.0478527170770351
ENSRNOT00000021999	protein_coding	ENSRNOG00000016446	protein_coding	GPR45	290.260730638713	0.355908780177222	0.101515973830699	3.5059386887307	0.000455000016073256	0.0271309934398505
ENSRNOT00000087197	protein_coding	ENSRNOG00000010169	protein_coding	ATPAF1	2652.10429890369	0.35650370974906	0.102031724096255	3.49404768866534	0.000475756026430269	0.0272714704239742
ENSRNOT00000021629	protein_coding	ENSRNOG00000016137	protein_coding	RAD23B	34199.9926900537	0.358377365420468	0.104082650108016	3.44319985173846	0.000574874321509883	0.0294454592127855
ENSRNOT00000033980	protein_coding	ENSRNOG00000026466	protein_coding	LRRTM3	2031.7439395184	0.35845504646749	0.114530658693165	3.12977372659503	0.00174941000015423	0.0412472002258585
ENSRNOT00000024099	protein_coding	ENSRNOG00000017882	protein_coding	CAMK1D	3602.52149990176	0.358562459916347	0.107004487760257	3.35091048442476	0.000805463347649263	0.0329272880833274
ENSRNOT00000093284	protein_coding	ENSRNOG00000032922	protein_coding	DCLK1	9362.25526919593	0.358607837481667	0.116199335423144	3.08614361842763	0.00202770856303276	0.0445376175007214
ENSRNOT00000008274	protein_coding	ENSRNOG00000005464	protein_coding	LGALSL	5781.50017289417	0.358894899901049	0.0981104142803942	3.65807139367843	0.000254120267996219	0.0197628401089834
ENSRNOT00000010631	protein_coding	ENSRNOG00000007884	protein_coding	BCAP29	1782.80149208841	0.359020750631963	0.107508047830122	3.33947790773084	0.000839360269248075	0.0329988776705261
ENSRNOT00000016581	protein_coding	ENSRNOG00000028227	protein_coding	PBRM1	2156.44209336369	0.359669240762772	0.117214192911539	3.06847858462169	0.00215151748629021	0.0458604457547311
ENSRNOT00000045379	protein_coding	ENSRNOG00000001335	protein_coding	ZKSCAN1	945.360130249442	0.359746279325693	0.0888622302970086	4.04835978259037	5.15778190454456e-05	0.0103805384955345
ENSRNOT00000086899	protein_coding	ENSRNOG00000011420	protein_coding	MTMR7	1681.36654552834	0.359982026047144	0.11114538866461	3.23883905911218	0.00120017275495244	0.0357979238997259
ENSRNOT00000073685	processed_pseudogene	ENSRNOG00000045779	processed_pseudogene	AABR07039210.2	1695.87554075953	0.360816234680642	0.114152704103549	3.16082074020202	0.00157325287906253	0.0394748281513425
ENSRNOT00000003987	protein_coding	ENSRNOG00000002823	protein_coding	MAPK9	2755.17451864479	0.362414258200218	0.101745084189652	3.56198298017702	0.000368064250039573	0.0240846976655851
ENSRNOT00000018246	protein_coding	ENSRNOG00000013535	protein_coding	CDH6	538.091245019745	0.362910454599198	0.115156464291477	3.15145534236464	0.0016245900374073	0.0400858146439336
ENSRNOT00000068739	protein_coding	ENSRNOG00000004978	protein_coding	PRKACB	5659.61219775004	0.363264575757203	0.100453850503278	3.61623346379689	0.00029892080077771	0.0214500945640198
ENSRNOT00000073687	protein_coding	ENSRNOG00000047453	protein_coding	CASD1	901.574807323538	0.365483668563332	0.0883429958474582	4.13709842028011	3.51725271296191e-05	0.0101618139222416
ENSRNOT00000031807	protein_coding	ENSRNOG00000023841	protein_coding	CD99L2	1607.59358024208	0.365540862668734	0.112258237353468	3.25624979766745	0.00112894380993958	0.0350146716255322
ENSRNOT00000092660	protein_coding	ENSRNOG00000032576	protein_coding	NLGN1	2905.99715528813	0.365604166371598	0.114030376643643	3.20619976126317	0.00134500581675519	0.0376247013221876
ENSRNOT00000081249	protein_coding	ENSRNOG00000055012	protein_coding	LOC108348078	6666.52673446579	0.366953453634464	0.120907969002392	3.03498153729803	0.00240550411921459	0.0480841248320204
ENSRNOT00000015401	protein_coding	ENSRNOG00000011562	protein_coding	SLITRK2	915.150406295982	0.367952742020429	0.117684739237014	3.1265969097266	0.00176842210054329	0.0414978544730965
ENSRNOT00000042638	protein_coding	ENSRNOG00000030416	protein_coding	ZFP870	342.677024063327	0.368143439083969	0.111406952151147	3.30449251124386	0.000951485178598577	0.0343633606816294
ENSRNOT00000012490	protein_coding	ENSRNOG00000009322	protein_coding	CCDC126	482.14482899495	0.369212176834995	0.121596317310396	3.03637630646753	0.00239440328493789	0.048062792424956
ENSRNOT00000011684	protein_coding	ENSRNOG00000008734	protein_coding	ZMYM2	2877.52176248765	0.369343416251837	0.111667283455199	3.30753471225991	0.000941210463557045	0.034182738938084
ENSRNOT00000052072	protein_coding	ENSRNOG00000025285	protein_coding	GFM2	806.573630138295	0.369873603804248	0.122671903844514	3.01514521428688	0.00256856246632077	0.0492938331714842
ENSRNOT00000072367	protein_coding	ENSRNOG00000046455	protein_coding	ZIK1	525.712730238525	0.369997015359488	0.112459496451117	3.29004687941418	0.00100170692412849	0.0344978561469447
ENSRNOT00000067000	protein_coding	ENSRNOG00000015226	protein_coding	MAN1A2	2074.14085589554	0.370134425043251	0.112407199586293	3.29279998439162	0.000991950145520232	0.0343633606816294
ENSRNOT00000089351	lincRNA	ENSRNOG00000051303	lincRNA	AC127084.5	2907.59752788293	0.370371512647381	0.075649568643082	4.89588399895326	9.78647859499887e-07	0.00121140294208428
ENSRNOT00000080039	protein_coding	ENSRNOG00000051680	protein_coding	CCDC186	1287.09441902522	0.370377713774764	0.11676403695475	3.17201874339356	0.00151383236204389	0.0392798809714084
ENSRNOT00000014604	protein_coding	ENSRNOG00000010957	protein_coding	BRAF	945.944752951056	0.37092077540702	0.0974047003089792	3.80803774592413	0.000140073895716053	0.0156440424583928
ENSRNOT00000015808	protein_coding	ENSRNOG00000011857	protein_coding	MTPN	6611.50025311059	0.371104932172799	0.109840749623271	3.37857246464183	0.000728632264385885	0.0320005612712284
ENSRNOT00000009989	protein_coding	ENSRNOG00000006870	protein_coding	MTDH	1436.07470533681	0.372252160146219	0.123318624627876	3.01862075797165	0.00253928179985163	0.0490318960222939
ENSRNOT00000006984	protein_coding	ENSRNOG00000005165	protein_coding	SMCR8	936.229595891612	0.372370753099728	0.0908283475761344	4.09971955933249	4.13651078155661e-05	0.0101618139222416
ENSRNOT00000000049	protein_coding	ENSRNOG00000000042	protein_coding	XPR1	1719.18241332173	0.372457614966619	0.110055503511141	3.38427069145991	0.00071367604628007	0.0318679015212108
ENSRNOT00000009900	protein_coding	ENSRNOG00000007324	protein_coding	PLXNA2	5340.89156911922	0.372900836582778	0.115111424262493	3.23947721932829	0.00119749031862967	0.0357979238997259
ENSRNOT00000045721	protein_coding	ENSRNOG00000032192	protein_coding	CFAP97	441.390630168927	0.373189610801344	0.11622514249091	3.21091979586544	0.00132310857331056	0.0372930830131975
ENSRNOT00000017805	protein_coding	ENSRNOG00000013313	protein_coding	NCEH1	6118.93026261345	0.373565221609046	0.103217599589412	3.61920082519887	0.000295514241292021	0.0214500945640198
ENSRNOT00000034757	protein_coding	ENSRNOG00000024794	protein_coding	LOC103689978	593.506217632696	0.374616142615539	0.0945544353523877	3.96190978476484	7.43526361827422e-05	0.0115826150528538
ENSRNOT00000075655	protein_coding	ENSRNOG00000048136	protein_coding	SENP5	593.506217632696	0.374616142615539	0.0945544353523877	3.96190978476484	7.43526361827422e-05	0.0115826150528538
ENSRNOT00000037931	protein_coding	ENSRNOG00000023446	protein_coding	BTBD8	4037.72257413114	0.375594413373755	0.110004418038287	3.41435753283135	0.000639326193580956	0.0311892749389208
ENSRNOT00000010956	protein_coding	ENSRNOG00000008039	protein_coding	CUL5	1850.27238274455	0.375665053349465	0.11218859014147	3.34851389856804	0.000812462056304563	0.0329988776705261
ENSRNOT00000072915	protein_coding	ENSRNOG00000047756	protein_coding	MEF2A	2504.94568161017	0.376217121497108	0.0955509378175141	3.93734619555088	8.23877047270142e-05	0.0115826150528538
ENSRNOT00000015852	protein_coding	ENSRNOG00000011849	protein_coding	NDUFS1	10171.1681831897	0.37642581683369	0.100858902386284	3.73220219462631	0.000189813041145166	0.0176217682073144
ENSRNOT00000089615	protein_coding	ENSRNOG00000012240	protein_coding	SUPT6H	2820.06023905387	0.376426151856185	0.120064590947447	3.1351970542335	0.00171738707850022	0.0410207854635644
ENSRNOT00000045285	protein_coding	ENSRNOG00000005176	protein_coding	MAP7D2	4134.81427854482	0.377548989758465	0.0973834951724813	3.87692995707093	0.000105782794752571	0.0132354430562373
ENSRNOT00000060098	protein_coding	ENSRNOG00000039241	protein_coding	YTHDC2	802.708035985857	0.378494880686295	0.119620897155791	3.16412006334775	0.00155552611080684	0.0393272138056923
ENSRNOT00000036613	protein_coding	ENSRNOG00000027250	protein_coding	RBM27	1498.74755755899	0.378752928338871	0.11358004988059	3.33467830606753	0.000853981307054975	0.0329988776705261
ENSRNOT00000033010	protein_coding	ENSRNOG00000007644	protein_coding	MBTPS2	1439.1518200743	0.378826593265619	0.0768418232504293	4.92995321090982	8.22493134372773e-07	0.00111066481981574
ENSRNOT00000017448	protein_coding	ENSRNOG00000012982	protein_coding	MAP9	6470.46661112967	0.379092257438602	0.116437002510019	3.25577135503796	0.00113084778266126	0.0350146716255322
ENSRNOT00000003867	protein_coding	ENSRNOG00000002833	protein_coding	GSK3B	1593.88656391046	0.379589859857561	0.117010256272227	3.24407339963803	0.00117833377600349	0.0357402613001183
ENSRNOT00000085394	protein_coding	ENSRNOG00000002991	protein_coding	SRR	770.457709803795	0.379626727430764	0.112395296651427	3.37760332274494	0.000731204772090287	0.0320005612712284
ENSRNOT00000014125	protein_coding	ENSRNOG00000010098	protein_coding	PLEK2	262.63218313499	0.380139540016985	0.1094322351887	3.47374372241863	0.000513250997931296	0.0285224143183348
ENSRNOT00000005267	protein_coding	ENSRNOG00000003875	protein_coding	OCRL	1356.2182309043	0.38048008108653	0.106072618702528	3.58697735325604	0.000334533365475006	0.0230053639387303
ENSRNOT00000010018	protein_coding	ENSRNOG00000007625	protein_coding	B3GALT1	720.039707052064	0.380561241719841	0.116293341408075	3.2724250340735	0.00106629145553964	0.0349850767600782
ENSRNOT00000016876	protein_coding	ENSRNOG00000011732	protein_coding	PSMB7	5088.19280817028	0.38138625927397	0.117253352964184	3.25266825751641	0.00114326886618979	0.0350146716255322
ENSRNOT00000004699	protein_coding	ENSRNOG00000003491	protein_coding	PRKCA	1432.95571448448	0.381469454165559	0.124321067093814	3.06842165276541	0.00215192747347836	0.0458604457547311
ENSRNOT00000089833	protein_coding	ENSRNOG00000054902	protein_coding	TRPC1	1178.14262768263	0.382843766341355	0.111113864571256	3.44550851343887	0.000569986012306434	0.0294454592127855
ENSRNOT00000090882	protein_coding	ENSRNOG00000013920	protein_coding	ARHGAP26	655.564085715253	0.383629863370847	0.118301158638723	3.24282422746512	0.00118351201746529	0.0357683665256044
ENSRNOT00000092143	protein_coding	ENSRNOG00000003749	protein_coding	XK	507.896706383238	0.383650532564389	0.126651162468507	3.02919077161874	0.00245209788146373	0.0484999493092706
ENSRNOT00000081450	protein_coding	ENSRNOG00000018373	protein_coding	TLN2	607.43203139509	0.384010821543952	0.102291290790485	3.75409107243051	0.000173971606729966	0.0169587079374687
ENSRNOT00000024885	protein_coding	ENSRNOG00000018373	protein_coding	TLN2	607.43203139509	0.384010821543952	0.102291290790485	3.75409107243051	0.000173971606729966	0.0169587079374687
ENSRNOT00000010824	protein_coding	ENSRNOG00000046256	protein_coding	RALGAPA1	2042.98529025601	0.384894683264165	0.102479591403634	3.75581789498153	0.00017277629500316	0.0169587079374687
ENSRNOT00000006930	protein_coding	ENSRNOG00000005206	protein_coding	KCNQ3	1044.83256674133	0.385276849420692	0.104365486994136	3.6916116670096	0.000222837521573431	0.0187088858086034
ENSRNOT00000078190	protein_coding	ENSRNOG00000007785	protein_coding	TRMT5	528.216649376273	0.386298568003288	0.112870209218478	3.42250245373024	0.000620475377925413	0.0307218042123469
ENSRNOT00000035653	protein_coding	ENSRNOG00000021589	protein_coding	NEXMIF	1411.67460933088	0.3867677167159	0.126343183130683	3.06124720884899	0.00220417027642246	0.0464407734552896
ENSRNOT00000074951	protein_coding	ENSRNOG00000009734	protein_coding	AKR1B8	954.08011017773	0.386953341382474	0.11096947540978	3.48702505759861	0.000488425592755929	0.0274813399802901
ENSRNOT00000020219	protein_coding	ENSRNOG00000015055	protein_coding	SCG2	5612.00451953774	0.390028101445061	0.10399691538348	3.75038144166935	0.000176565773327095	0.0169587079374687
ENSRNOT00000000767	protein_coding	ENSRNOG00000000618	protein_coding	MDGA2	589.59657975473	0.390595715928052	0.125563513309588	3.11074217049824	0.00186617803717265	0.0428634206623837
ENSRNOT00000002897	protein_coding	ENSRNOG00000002129	protein_coding	LRRC8B	1395.5546298227	0.391861170892065	0.109014485686468	3.5945789077892	0.000324916661913471	0.0226587422350361
ENSRNOT00000002152	protein_coding	ENSRNOG00000001585	protein_coding	NRIP1	1413.35025346733	0.391906217405115	0.0954892815025804	4.10419066138355	4.05732756589109e-05	0.0101618139222416
ENSRNOT00000007564	protein_coding	ENSRNOG00000046527	protein_coding	PHF20L1	1286.90505041362	0.393108923083255	0.103638405534196	3.79308154208862	0.000148789269858379	0.0161322322224552
ENSRNOT00000034690	protein_coding	ENSRNOG00000025554	protein_coding	ZFP445	1589.44939394294	0.393730388418929	0.123157800209734	3.19695859903652	0.00138884858903959	0.0382745026745716
ENSRNOT00000075896	processed_transcript	ENSRNOG00000048795	processed_transcript	TOP2B	482.196828905718	0.394191230129464	0.123904709974532	3.18140634210343	0.00146561903140826	0.0390221064774357
ENSRNOT00000003568	protein_coding	ENSRNOG00000002625	protein_coding	PTPN4	7525.20849556917	0.394645008785221	0.12267535966693	3.21698676781305	0.00129544573290625	0.0370049056088258
ENSRNOT00000073041	protein_coding	ENSRNOG00000046139	protein_coding	SYT14	305.35076108723	0.394752292724246	0.127788345601578	3.08911028518214	0.00200756900430959	0.0442720399311681
ENSRNOT00000079801	protein_coding	ENSRNOG00000013841	protein_coding	DCAF1	784.394042274144	0.395518664468315	0.114317775264763	3.45981771909298	0.00054054116652453	0.0292714531667804
ENSRNOT00000021229	protein_coding	ENSRNOG00000015658	protein_coding	SORBS1	471.935890048654	0.396267142216338	0.102874230531311	3.85195728969006	0.000117177463826193	0.0141508459160509
ENSRNOT00000002872	protein_coding	ENSRNOG00000023923	protein_coding	FASTKD2	561.389294764966	0.396303983316869	0.101011972743699	3.9233367347693	8.73309543116367e-05	0.0118442295588589
ENSRNOT00000066009	protein_coding	ENSRNOG00000034272	protein_coding	PIAS1	1264.51927003295	0.396405614859143	0.123210510870923	3.2173035567917	0.00129401607804624	0.0370049056088258
ENSRNOT00000018849	protein_coding	ENSRNOG00000014004	protein_coding	NCOA7	2219.32620660135	0.397676479741012	0.1211323328062	3.28299200162566	0.00102711579850773	0.0347534807996216
ENSRNOT00000080482	protein_coding	ENSRNOG00000017913	protein_coding	ATG16L1	824.648983613209	0.398101984389734	0.122549113468453	3.24850970457829	0.00116011251431686	0.0353121132943907
ENSRNOT00000084177	protein_coding	ENSRNOG00000059491	protein_coding	FGD4	712.256867872397	0.400021975062496	0.126509226535568	3.16199842507164	0.00156690411785834	0.0394488029943523
ENSRNOT00000021064	protein_coding	ENSRNOG00000015538	protein_coding	ABCD2	1977.2410579534	0.400690373417462	0.119990082121366	3.33936244007383	0.000839709275853224	0.0329988776705261
ENSRNOT00000034567	protein_coding	ENSRNOG00000024852	protein_coding	TMX4	10517.6529678677	0.40241019025095	0.100438909295697	4.006516927282	6.16207110654791e-05	0.010996659844598
ENSRNOT00000034503	protein_coding	ENSRNOG00000022252	protein_coding	KBTBD3	1054.0875307351	0.40326062235172	0.122135821734994	3.30173913454072	0.000960873889857111	0.0343633606816294
ENSRNOT00000005078	protein_coding	ENSRNOG00000003803	protein_coding	ZDHHC17	4985.95086368103	0.403670437169826	0.110975572398287	3.63747109788332	0.000275328076021802	0.0204486162061392
ENSRNOT00000012622	protein_coding	ENSRNOG00000009484	protein_coding	PTCD3	476.214652315823	0.405674699448624	0.12929440845397	3.13760435814243	0.00170334625884984	0.0410207854635644
ENSRNOT00000015637	protein_coding	ENSRNOG00000036964	protein_coding	RALGAPA2	374.334423004614	0.40738013087235	0.125692566464405	3.24108371983729	0.00119076207318223	0.0357979238997259
ENSRNOT00000003489	protein_coding	ENSRNOG00000002593	protein_coding	ESRRG	1443.86114478221	0.408233563991103	0.128584887635609	3.17481759713458	0.0014993071572733	0.0392089938629182
ENSRNOT00000088787	protein_coding	ENSRNOG00000001064	protein_coding	SBNO1	2665.04669475958	0.408961140389497	0.120785064790813	3.3858585173405	0.000709559561679431	0.0318560832292784
ENSRNOT00000005623	protein_coding	ENSRNOG00000004150	protein_coding	SLC9A7	600.107768186659	0.411190261692831	0.117172364126889	3.50927682271174	0.000449326976505982	0.0270067431841641
ENSRNOT00000014694	protein_coding	ENSRNOG00000011025	protein_coding	TRMT10A	183.936611485583	0.412513540186147	0.119289783248035	3.45807938411977	0.000544041052916931	0.0292714531667804
ENSRNOT00000031812	protein_coding	ENSRNOG00000024671	protein_coding	DMXL1	3440.53436343278	0.414450275505007	0.134141894703276	3.08964083459368	0.002003986718225	0.0442720399311681
ENSRNOT00000066181	protein_coding	ENSRNOG00000011059	protein_coding	TTBK2	813.963570764163	0.414884535826038	0.116338106573657	3.56619639123457	0.000362199983095612	0.023911637995121
ENSRNOT00000026731	protein_coding	ENSRNOG00000019750	protein_coding	KCNA1	1648.08556585164	0.417026144456219	0.102128793560657	4.08333565801436	4.43938278842413e-05	0.0103596619128257
ENSRNOT00000015086	protein_coding	ENSRNOG00000037207	protein_coding	UBR1	1555.03013707963	0.418722598581297	0.103214070762454	4.05683639341175	4.9741900046378e-05	0.0103805384955345
ENSRNOT00000021153	protein_coding	ENSRNOG00000015741	protein_coding	SLC2A13	4513.90501525567	0.418962541695048	0.123807475304091	3.38398421150263	0.000714421112600189	0.0318679015212108
ENSRNOT00000029565	protein_coding	ENSRNOG00000011341	protein_coding	RICTOR	1684.48825035556	0.420201993270841	0.136035167054241	3.08892180139929	0.00200884306675692	0.0442720399311681
ENSRNOT00000049245	protein_coding	ENSRNOG00000012367	protein_coding	PCDH7	1686.49239298279	0.421126739632608	0.122097684272314	3.4490968616028	0.000562464901572024	0.0294184987603903
ENSRNOT00000019867	protein_coding	ENSRNOG00000014576	protein_coding	DOCK3	4221.53968641171	0.421430036287248	0.129307468708479	3.25913143684959	0.00111753880297918	0.0350146716255322
ENSRNOT00000019190	protein_coding	ENSRNOG00000014323	protein_coding	EXTL2	1507.96136938454	0.421520482924929	0.115453913470092	3.65098479779227	0.000261236704258728	0.0197980102298936
ENSRNOT00000086329	protein_coding	ENSRNOG00000018485	protein_coding	GPR155	2041.51923187863	0.421974141221009	0.132138041099026	3.19343421252004	0.00140591368217658	0.0384294132277392
ENSRNOT00000017736	protein_coding	ENSRNOG00000013045	protein_coding	SETD7	2073.39587023763	0.423398765249874	0.130887437181361	3.23483119822418	0.00121714665883252	0.0360656972746076
ENSRNOT00000014058	protein_coding	ENSRNOG00000010452	protein_coding	LOC100363502	20971.9365705333	0.423446903941253	0.105144377162346	4.02729004982777	5.64234114224641e-05	0.0107450429906318
ENSRNOT00000019551	protein_coding	ENSRNOG00000014509	protein_coding	SACS	5186.6537476226	0.425037657916858	0.12138255647303	3.50163705780326	0.000462409065335187	0.0271309934398505
ENSRNOT00000035238	protein_coding	ENSRNOG00000022196	protein_coding	BMPR2	2697.30157011362	0.425966750657735	0.128976612475137	3.30266660352743	0.000957701781496987	0.0343633606816294
ENSRNOT00000021739	protein_coding	ENSRNOG00000016245	protein_coding	NETO2	913.024017905993	0.427784893769737	0.103711919183043	4.12474185358321	3.71150802958267e-05	0.0101618139222416
ENSRNOT00000015474	protein_coding	ENSRNOG00000010819	protein_coding	HSPA4L	6214.74847216107	0.429093120737365	0.0962892648883862	4.45629241468142	8.33892703017027e-06	0.00588898142550753
ENSRNOT00000011380	protein_coding	ENSRNOG00000008616	protein_coding	UBR3	4050.02906863447	0.429370845655966	0.103005759045435	4.16841591805147	3.06723866565226e-05	0.00960452864498224
ENSRNOT00000017765	protein_coding	ENSRNOG00000013306	protein_coding	PCDH20	2632.25516949831	0.429434688435477	0.114030761769589	3.76595474564305	0.000165913844394334	0.0169587079374687
ENSRNOT00000067729	protein_coding	ENSRNOG00000009781	protein_coding	DYNC1I2	1076.43705892489	0.429972070082224	0.135972262204242	3.16220428425592	0.00156579678029972	0.0394488029943523
ENSRNOT00000040525	protein_coding	ENSRNOG00000012424	protein_coding	ADAM23	2480.00730295987	0.431078955650676	0.134081686544083	3.21504723546975	0.00130423059125396	0.0371750374597132
ENSRNOT00000028561	protein_coding	ENSRNOG00000011066	protein_coding	MARCH6	4415.86939594258	0.4322388568041	0.101733486974272	4.24873726104966	2.14978878322652e-05	0.00959757798443455
ENSRNOT00000022120	protein_coding	ENSRNOG00000016505	protein_coding	FAM169A	1056.44876016285	0.433422840991087	0.141550698117831	3.06196187482094	0.00219891457800038	0.0464407734552896
ENSRNOT00000073258	protein_coding	ENSRNOG00000045698	protein_coding	LIN7C	1492.90211717129	0.434507287334912	0.128768342216336	3.37433316183353	0.000739947541142821	0.0320005612712284
ENSRNOT00000012734	protein_coding	ENSRNOG00000009523	protein_coding	RAB11FIP2	1134.26352476455	0.436168364981276	0.128012376296581	3.40723590639982	0.000656243808749541	0.0311892749389208
ENSRNOT00000017967	protein_coding	ENSRNOG00000013388	protein_coding	PGAP1	1109.91550934314	0.437041103526104	0.136247343909212	3.2077036585559	0.00133799289017616	0.0374991441333523
ENSRNOT00000007687	protein_coding	ENSRNOG00000005404	protein_coding	RASGRP1	15250.9386520184	0.437202873380901	0.105790812509788	4.13271117792436	3.58509115583355e-05	0.0101618139222416
ENSRNOT00000071464	protein_coding	ENSRNOG00000047211	protein_coding	FZD3	1692.84106506508	0.437997800065734	0.131523431647279	3.33018835183955	0.000867872554700227	0.0331204795744025
ENSRNOT00000010873	protein_coding	ENSRNOG00000008187	protein_coding	UBASH3B	1283.59512441275	0.438081516653701	0.128326345037056	3.41380810407402	0.000640616793483749	0.0311892749389208
ENSRNOT00000025795	retained_intron	ENSRNOG00000018960	processed_transcript	AABR07001382.1	4938.44809676638	0.442214669082407	0.135259699060893	3.26937492950745	0.00107785376026899	0.0350146716255322
ENSRNOT00000056570	protein_coding	ENSRNOG00000005662	protein_coding	GRM7	648.258276098961	0.442284963116865	0.134853075156726	3.27975437417976	0.00103897499906877	0.0347637035034332
ENSRNOT00000061826	protein_coding	ENSRNOG00000007326	protein_coding	PREPL	6557.13659500365	0.444640953233516	0.10573408337975	4.20527552725417	2.60764286552627e-05	0.00960452864498224
ENSRNOT00000083045	protein_coding	ENSRNOG00000001593	protein_coding	LNPK	463.028529955615	0.445544663576436	0.127732337814794	3.48811171234067	0.000486444790804385	0.02747395788064
ENSRNOT00000092830	protein_coding	ENSRNOG00000012122	protein_coding	CLVS2	705.787656387954	0.445922062061628	0.14335518948514	3.1106098332621	0.00186701448556364	0.0428634206623837
ENSRNOT00000073176	protein_coding	ENSRNOG00000046062	protein_coding	LOC103694506	1024.37643345136	0.446089679241723	0.11867951151076	3.75877582881085	0.000170746733324115	0.0169587079374687
ENSRNOT00000043846	protein_coding	ENSRNOG00000033719	protein_coding	PCDHB12	121.677075477744	0.447680783024227	0.143665413457242	3.1161347206053	0.00183238538546064	0.042595074359362
ENSRNOT00000013284	protein_coding	ENSRNOG00000009871	protein_coding	PIWIL2	136.298676459121	0.447987814476822	0.14288077708595	3.13539598267538	0.00171622278821507	0.0410207854635644
ENSRNOT00000077941	protein_coding	ENSRNOG00000054204	protein_coding	GRIA2	16487.5118966909	0.44844620800924	0.119081061961987	3.76589023158354	0.000165956696766808	0.0169587079374687
ENSRNOT00000088122	lincRNA	ENSRNOG00000053968	lincRNA	AABR07019086.1	640.748742263698	0.4490411696805	0.146732866629007	3.06026304805888	0.00221142670150862	0.0465237248735302
ENSRNOT00000048606	protein_coding	ENSRNOG00000029871	protein_coding	SLC8A3	721.751950412029	0.449509266523885	0.135513588685307	3.31707890614384	0.000909639223788247	0.0334722097699475
ENSRNOT00000041354	protein_coding	ENSRNOG00000004026	protein_coding	ATP2B1	18249.2758521005	0.452839835412023	0.131835026151895	3.43489775539831	0.000592777436817734	0.0300515208343901
ENSRNOT00000043826	protein_coding	ENSRNOG00000029416	protein_coding	AC109942.1	194.008059046981	0.45299854742534	0.133026404307154	3.40532806088166	0.000660846133989611	0.0311892749389208
ENSRNOT00000075952	protein_coding	ENSRNOG00000025558	protein_coding	PALM2	913.431274206999	0.453779849738287	0.144907526324596	3.13151332610433	0.00173907893375336	0.0412310155360618
ENSRNOT00000002477	protein_coding	ENSRNOG00000001813	protein_coding	DNM1L	3234.77153919475	0.454151318549358	0.102521818852374	4.42980161328696	9.43198144955285e-06	0.00588898142550753
ENSRNOT00000075920	protein_coding	ENSRNOG00000000894	protein_coding	FRY	638.751662152201	0.455478001630845	0.147851819113114	3.0806384687251	0.00206557285369483	0.0448627351816788
ENSRNOT00000015864	protein_coding	ENSRNOG00000011639	protein_coding	MRPL47	946.725300061173	0.456427367346862	0.115183313184278	3.96261710771109	7.41326233732503e-05	0.0115826150528538
ENSRNOT00000067646	protein_coding	ENSRNOG00000043037	protein_coding	ZFP770	664.159653855344	0.456440364873794	0.122901526320464	3.713870596559	0.000204113194136645	0.0180082793569531
ENSRNOT00000003198	protein_coding	ENSRNOG00000002339	protein_coding	MARK1	800.445607957922	0.457167186494595	0.136867690789112	3.34021260867918	0.000837142749712757	0.0329988776705261
ENSRNOT00000033268	protein_coding	ENSRNOG00000026705	protein_coding	DGKI	1395.99572844558	0.458776952111027	0.113302445608521	4.04913547670611	5.14071811245948e-05	0.0103805384955345
ENSRNOT00000067660	protein_coding	ENSRNOG00000006136	protein_coding	PDPK1	1382.37167612041	0.458800079963569	0.129212420470632	3.55074286428871	0.000384145528683549	0.0248091203611541
ENSRNOT00000010216	protein_coding	ENSRNOG00000007673	protein_coding	PPIG	1449.85924198252	0.458894280765393	0.147989472672131	3.10085759804055	0.00192961063353474	0.0437594448099618
ENSRNOT00000046370	protein_coding	ENSRNOG00000030840	protein_coding	CADM2	1557.43975743253	0.459112798020753	0.11413041299233	4.02270337926146	5.75339358584419e-05	0.0108178364967253
ENSRNOT00000018425	protein_coding	ENSRNOG00000013314	protein_coding	AVL9	987.509215470353	0.459717407171924	0.112279499594185	4.09440199531966	4.23259398422714e-05	0.0101618139222416
ENSRNOT00000015927	protein_coding	ENSRNOG00000011460	protein_coding	ARFGEF3	2899.18023142787	0.461813317753904	0.122701354175176	3.7637181827235	0.000167405535054042	0.0169587079374687
ENSRNOT00000014436	protein_coding	ENSRNOG00000010859	protein_coding	ZYG11B	2326.03552976259	0.462298341260128	0.12536610961175	3.68758624393652	0.000226391374096606	0.0187088858086034
ENSRNOT00000088461	protein_coding	ENSRNOG00000014076	protein_coding	MBNL1	870.824250394302	0.462504999520712	0.152710885582473	3.02863150689368	0.00245664130285744	0.0485251993519207
ENSRNOT00000008688	processed_transcript	ENSRNOG00000006617	processed_transcript	AABR07060487.1	1427.00245433866	0.462511577457389	0.124955192962202	3.70141941677684	0.000214396747883933	0.0184766109985706
ENSRNOT00000013355	protein_coding	ENSRNOG00000009956	protein_coding	WNK1	1026.40221683891	0.464582143876274	0.114581441425132	4.05460202016951	5.02197295763353e-05	0.0103805384955345
ENSRNOT00000016093	protein_coding	ENSRNOG00000022402	protein_coding	LUZP1	3192.4621699689	0.465444156662793	0.117603880982794	3.95772786385248	7.56660933923724e-05	0.0115826150528538
ENSRNOT00000032837	protein_coding	ENSRNOG00000026753	protein_coding	MPZL3	210.238321051345	0.466355004598838	0.14308431910649	3.25930198019642	0.00111686717360664	0.0350146716255322
ENSRNOT00000093546	protein_coding	ENSRNOG00000010479	protein_coding	MYCBP2	1238.12695233506	0.466536789333722	0.135859113045805	3.43397493826143	0.000594799187108569	0.0300515208343901
ENSRNOT00000010081	protein_coding	ENSRNOG00000007675	protein_coding	GPR63	285.24018121112	0.466811156999663	0.146257020717961	3.19171794084233	0.00141429368591614	0.0385466392855015
ENSRNOT00000093722	protein_coding	ENSRNOG00000002407	protein_coding	PDXDC1	865.952695654721	0.468449358166559	0.144470313737547	3.24253021985936	0.00118473383133145	0.0357683665256044
ENSRNOT00000078998	protein_coding	ENSRNOG00000053859	protein_coding	RANBP6	1598.71567546109	0.469438292718742	0.106042303189944	4.42689642338189	9.55986076817192e-06	0.00588898142550753
ENSRNOT00000055435	protein_coding	ENSRNOG00000036911	protein_coding	BICD1	903.120522886595	0.46984685944719	0.142397308811869	3.29954873001103	0.000968404130235002	0.0343633606816294
ENSRNOT00000011756	protein_coding	ENSRNOG00000008869	protein_coding	PPP1R9A	4208.97817362418	0.470533966987848	0.136293698225158	3.45235306632095	0.000555720048697157	0.0293760341756141
ENSRNOT00000084860	protein_coding	ENSRNOG00000015987	protein_coding	RAP1GDS1	226.116823789547	0.470770534521999	0.155602160137874	3.02547557247833	0.00248242456093929	0.0485384600899783
ENSRNOT00000009202	protein_coding	ENSRNOG00000006893	protein_coding	PPM1K	2292.66899499979	0.472569929830147	0.138783220811582	3.40509412497156	0.000661412522267406	0.0311892749389208
ENSRNOT00000085022	protein_coding	ENSRNOG00000026833	protein_coding	UBE4A	1864.28926021834	0.47415087639351	0.148915560640261	3.18402505658174	0.00145242439434672	0.0390221064774357
ENSRNOT00000006389	protein_coding	ENSRNOG00000004810	protein_coding	PLCB1	4998.53340880905	0.474337422278872	0.123870053910581	3.82931473188252	0.000128500580713866	0.0148179565354435
ENSRNOT00000015775	protein_coding	ENSRNOG00000011358	protein_coding	HIPK3	1205.54645387967	0.476731179575072	0.142884105732672	3.33648852775137	0.000848439302555156	0.0329988776705261
ENSRNOT00000085708	protein_coding	ENSRNOG00000008806	protein_coding	CLIP4	215.216716089364	0.477391362078924	0.15247806231682	3.13088555051938	0.00174280065620026	0.0412310155360618
ENSRNOT00000028972	protein_coding	ENSRNOG00000025463	protein_coding	LOC100125362	8896.8264038245	0.479030886841925	0.121073941417533	3.95651517769583	7.60510584619329e-05	0.0115826150528538
ENSRNOT00000008558	protein_coding	ENSRNOG00000006515	protein_coding	KLHL15	234.758497232178	0.479080606437923	0.127649377998058	3.75309785250353	0.000174662635105155	0.0169587079374687
ENSRNOT00000040034	protein_coding	ENSRNOG00000013781	protein_coding	KCNQ5	4679.306610032	0.481636142869702	0.124099143916967	3.88105935035263	0.000104002454257078	0.0132038671413217
ENSRNOT00000084712	retained_intron	ENSRNOG00000018960	processed_transcript	AABR07001382.1	2388.19905684316	0.482181037552024	0.131334327254316	3.67140143504392	0.000241224106629973	0.0191611918710247
ENSRNOT00000004854	protein_coding	ENSRNOG00000003643	protein_coding	TAB3	189.980263073496	0.485837075107896	0.149348168612512	3.25305010179544	0.00114173364393308	0.0350146716255322
ENSRNOT00000006071	protein_coding	ENSRNOG00000004473	protein_coding	PPARGC1A	794.027629734322	0.487037167857374	0.115924529042157	4.20132970892	2.65351807369498e-05	0.00960452864498224
ENSRNOT00000013828	protein_coding	ENSRNOG00000010011	protein_coding	OSBPL3	1099.92664170106	0.487051876257063	0.13806862085577	3.52760731032324	0.000419333748910214	0.0258161989998647
ENSRNOT00000093582	lincRNA	ENSRNOG00000062261	lincRNA	AC111804.2	323.025244132528	0.487948576016986	0.148522349629991	3.28535454248197	0.00101854117714898	0.0347534807996216
ENSRNOT00000010672	protein_coding	ENSRNOG00000008101	protein_coding	TMEM251	134.473963420395	0.488140652152736	0.150040081468967	3.25340167356347	0.00114032181888825	0.0350146716255322
ENSRNOT00000077429	protein_coding	ENSRNOG00000010484	protein_coding	ZDHHC21	917.657915447605	0.489790303678751	0.126572711178992	3.86963587266544	0.000108998023038241	0.0133806333405788
ENSRNOT00000084222	protein_coding	ENSRNOG00000024525	protein_coding	ALKBH8	536.892906661364	0.490436413599132	0.146917826162546	3.33816818836216	0.000843326863559386	0.0329988776705261
ENSRNOT00000003782	protein_coding	ENSRNOG00000002824	protein_coding	NEWGENE_1559832	932.836008724893	0.493665060512813	0.142843031611696	3.45599680252369	0.000548261824673811	0.0292714531667804
ENSRNOT00000015367	protein_coding	ENSRNOG00000011471	protein_coding	FGF9	555.108113586619	0.49497600721427	0.118329202865164	4.18304184621522	2.87634422328049e-05	0.00960452864498224
ENSRNOT00000013009	protein_coding	ENSRNOG00000009821	protein_coding	SLITRK3	1101.43472613597	0.495326147919689	0.130746030350385	3.78846031953911	0.000151583797215725	0.0161987462146934
ENSRNOT00000063973	protein_coding	ENSRNOG00000008405	protein_coding	TACO1	159.240618154789	0.497793477318021	0.108491519251799	4.58831695556486	4.46833859238823e-06	0.00414829384070842
ENSRNOT00000019384	protein_coding	ENSRNOG00000014006	protein_coding	NETO1	2334.21845404603	0.49975704581783	0.122427253681042	4.08207348275443	4.46356780948464e-05	0.0103596619128257
ENSRNOT00000004797	protein_coding	ENSRNOG00000003597	protein_coding	TUBA4A	11980.4847622228	0.500018031731098	0.144665770773762	3.45636724607827	0.00054750882260126	0.0292714531667804
ENSRNOT00000027133	protein_coding	ENSRNOG00000020028	protein_coding	PCDHB22	95.7483607902711	0.500650440048774	0.16380306958925	3.056416716147	0.00223999699824196	0.046731622769503
ENSRNOT00000046268	protein_coding	ENSRNOG00000030109	protein_coding	KPNA5	391.394996975791	0.50178073254355	0.120454623261421	4.16572414538661	3.10365810528576e-05	0.00960452864498224
ENSRNOT00000003191	protein_coding	ENSRNOG00000002336	protein_coding	GABRA4	5721.43020103069	0.502963601009422	0.162686397806323	3.09161434386294	0.00199071295788814	0.044134403397717
ENSRNOT00000009136	protein_coding	ENSRNOG00000006980	protein_coding	VCPIP1	2490.96974243207	0.503354247903557	0.117220004574338	4.2940985178374	1.75404578924395e-05	0.00898434350118265
ENSRNOT00000077933	protein_coding	ENSRNOG00000013602	protein_coding	USP48	692.800956927808	0.503469988799709	0.165888582154964	3.0349887994666	0.00240544619850931	0.0480841248320204
ENSRNOT00000013191	protein_coding	ENSRNOG00000009899	protein_coding	SKIL	1719.84810835815	0.503512238800005	0.130073951225259	3.87096904535508	0.000108403558383337	0.0133806333405788
ENSRNOT00000077646	protein_coding	ENSRNOG00000054751	protein_coding	LMBRD2	2237.44119411541	0.503539188819118	0.137598146006603	3.65949108642027	0.000252716632920105	0.0197628401089834
ENSRNOT00000076060	protein_coding	ENSRNOG00000045895	protein_coding	LOC100912393	983.251178050605	0.504190210976142	0.163614624698975	3.08157178433024	0.00205910820954543	0.0448474975727093
ENSRNOT00000077767	protein_coding	ENSRNOG00000058094	protein_coding	AABR07028902.1	1036.00226071671	0.505466329691717	0.118359043634952	4.27061857014237	1.94931550775138e-05	0.0093543444343139
ENSRNOT00000003774	protein_coding	ENSRNOG00000002773	protein_coding	RGS4	21486.2671067948	0.506924339913844	0.130088689516183	3.89675952459173	9.74883319492873e-05	0.012814970644024
ENSRNOT00000025070	protein_coding	ENSRNOG00000018507	protein_coding	GFPT1	342.037757839408	0.508111035110768	0.152365787277197	3.33481055157328	0.000853575302727587	0.0329988776705261
ENSRNOT00000010827	protein_coding	ENSRNOG00000008169	protein_coding	SLC24A2	32926.5223871656	0.508642727670436	0.12164503476086	4.1813685915777	2.89759697552089e-05	0.00960452864498224
ENSRNOT00000023890	protein_coding	ENSRNOG00000017610	protein_coding	NEDD4L	2674.88445395245	0.508972991515288	0.115838702650305	4.39380776778708	1.11382315340378e-05	0.00614868126993026
ENSRNOT00000064930	protein_coding	ENSRNOG00000012060	protein_coding	GUCY1B1	6337.00602914838	0.509531014972562	0.13241621035376	3.84795044059419	0.000119110140580986	0.0142682421628223
ENSRNOT00000031871	protein_coding	ENSRNOG00000026793	protein_coding	NT5DC3	718.291380888148	0.5103457391438	0.143827187558189	3.54832593064038	0.000387688157940589	0.0248313057008924
ENSRNOT00000024752	protein_coding	ENSRNOG00000018305	protein_coding	ST8SIA3	2007.14012125997	0.510491378929322	0.143221601952363	3.56434624365616	0.000364764195101357	0.0239743688231662
ENSRNOT00000037875	protein_coding	ENSRNOG00000027278	protein_coding	PRAMEF8	553.406863625565	0.511409281532469	0.123419276187911	4.1436742892077	3.41785090127142e-05	0.0101618139222416
ENSRNOT00000010682	protein_coding	ENSRNOG00000008100	protein_coding	RGS20	472.772840803733	0.511572807402142	0.163445818689515	3.12992287905472	0.00174852201259117	0.0412472002258585
ENSRNOT00000009542	protein_coding	ENSRNOG00000006957	protein_coding	GRIA4	1140.87057392407	0.51278716698615	0.152570053626292	3.36099486628077	0.000776622690245897	0.0326123715909924
ENSRNOT00000075947	protein_coding	ENSRNOG00000038436	protein_coding	RGD1307100	6632.31385431561	0.513050389014893	0.128104465569901	4.00493758537203	6.20338581186726e-05	0.010996659844598
ENSRNOT00000061140	protein_coding	ENSRNOG00000039837	protein_coding	JADE3	117.544050823007	0.513915816732253	0.123142244139466	4.17335107317202	3.00151886303942e-05	0.00960452864498224
ENSRNOT00000005061	protein_coding	ENSRNOG00000003742	protein_coding	CDKL5	1216.83553222162	0.51418320028608	0.150383865190805	3.41913808129409	0.000628198392452709	0.030898208349313
ENSRNOT00000092450	protein_coding	ENSRNOG00000018285	protein_coding	KCNA2	13251.7728777177	0.514783398070223	0.138646779471944	3.71291277035681	0.000204887519275958	0.0180082793569531
ENSRNOT00000068171	protein_coding	ENSRNOG00000005957	protein_coding	SLC4A7	292.625185700949	0.51510326690277	0.152816818753935	3.37072366185156	0.000749710200780091	0.0320005612712284
ENSRNOT00000076283	protein_coding	ENSRNOG00000029663	protein_coding	IL1RAPL1	226.904682685612	0.515809106909121	0.132506881302918	3.89269675534778	9.91360393206345e-05	0.0129172520006027
ENSRNOT00000019272	protein_coding	ENSRNOG00000014320	protein_coding	INHBA	409.575643338098	0.516832850331737	0.171543079319409	3.01284582498025	0.00258810366090191	0.0495408399214394
ENSRNOT00000048043	protein_coding	ENSRNOG00000031287	protein_coding	CACNA2D3	3697.2124366517	0.518060586917845	0.151627327002839	3.4166703137103	0.00063391997831106	0.0310767239532425
ENSRNOT00000017025	protein_coding	ENSRNOG00000012767	protein_coding	MICU3	1545.80160060431	0.518393942783121	0.102872104719991	5.03920809430453	4.67462005132353e-07	0.000884284265203614
ENSRNOT00000093303	protein_coding	ENSRNOG00000045639	protein_coding	RGD1560883	433.405560881927	0.523432805228424	0.162561030029796	3.21991565341634	0.00128228318938003	0.0369128575485484
ENSRNOT00000005821	protein_coding	ENSRNOG00000004218	protein_coding	KLHL28	947.162704028818	0.524048614724151	0.160349612437194	3.26816265258771	0.00108248136851874	0.0350146716255322
ENSRNOT00000084126	protein_coding	ENSRNOG00000056643	protein_coding	CDH8	1742.79533506848	0.524767774133274	0.167237413249612	3.1378611037832	0.00170185501406635	0.0410207854635644
ENSRNOT00000042914	protein_coding	ENSRNOG00000033531	protein_coding	CACNA2D1	3209.48541420326	0.525007469014351	0.152407712201759	3.44475657714315	0.000571573878952577	0.0294454592127855
ENSRNOT00000003170	protein_coding	ENSRNOG00000002327	protein_coding	GABRB1	733.755835712671	0.527172384596623	0.175065435770004	3.01128764954613	0.00260142286980058	0.0496040247856455
ENSRNOT00000003664	pseudogene	ENSRNOG00000002734	pseudogene	AABR07042077.1	745.43436716829	0.527471712185801	0.153798722173021	3.42962350228374	0.000604419294090691	0.0302291050317277
ENSRNOT00000082664	protein_coding	ENSRNOG00000048577	protein_coding	ZFP955A	641.291043200335	0.527781809067843	0.131422652750252	4.01591200621104	5.92163487763078e-05	0.010994995559041
ENSRNOT00000093066	protein_coding	ENSRNOG00000002376	protein_coding	CLASP1	401.170254846733	0.527961906992301	0.165869618980826	3.18299342722509	0.00145760923047791	0.0390221064774357
ENSRNOT00000068018	protein_coding	ENSRNOG00000001593	protein_coding	LNPK	288.860109313403	0.530274730222715	0.172670806038493	3.07101554911663	0.00213332040989403	0.0458604457547311
ENSRNOT00000049729	protein_coding	ENSRNOG00000032374	protein_coding	PAQR9	324.265601335397	0.533455369560428	0.125388282237103	4.25442760713232	2.09584450533878e-05	0.00959757798443455
ENSRNOT00000082288	protein_coding	ENSRNOG00000058866	protein_coding	MYO5A	5681.32750864989	0.533927451055848	0.152843442682072	3.49329641943793	0.000477096604316871	0.0272714704239742
ENSRNOT00000066677	protein_coding	ENSRNOG00000002563	protein_coding	MCTS1	1274.41917589642	0.536694734152047	0.13259112756966	4.04774243940328	5.17140062386932e-05	0.0103805384955345
ENSRNOT00000022157	protein_coding	ENSRNOG00000016267	protein_coding	CHST15	582.276598906304	0.537703968957222	0.178639343143215	3.00999745910478	0.00261249875263709	0.0496277370766725
ENSRNOT00000029340	protein_coding	ENSRNOG00000021581	protein_coding	RAPGEF2	708.336080282636	0.539110350109496	0.165729543794382	3.25295259835121	0.00114212547968084	0.0350146716255322
ENSRNOT00000034098	protein_coding	ENSRNOG00000024832	protein_coding	GPR158	1900.10851088601	0.539320168570207	0.154588239545467	3.48875289708945	0.000485279528167019	0.02747395788064
ENSRNOT00000080650	pseudogene	ENSRNOG00000054953	pseudogene	PCDHB6	94.7318733169014	0.541146738467115	0.175584826492337	3.08196755538402	0.00205637249557639	0.0448474975727093
ENSRNOT00000076617	processed_transcript	ENSRNOG00000048795	processed_transcript	TOP2B	695.419756804445	0.543369537865144	0.136143421028368	3.9911553107801	6.57522011015309e-05	0.0112262436225533
ENSRNOT00000077072	nonsense_mediated_decay	ENSRNOG00000017828	protein_coding	EGR3	630.45545189228	0.544458707390077	0.165303607408731	3.29368920572825	0.000988817665068202	0.0343633606816294
ENSRNOT00000092654	protein_coding	ENSRNOG00000050220	protein_coding	NRXN1	630.511875646424	0.545214842256084	0.158750520645581	3.43441293949079	0.000593838794925722	0.0300515208343901
ENSRNOT00000002700	protein_coding	ENSRNOG00000001971	protein_coding	BBX	467.256331894849	0.545564483221238	0.178576730155945	3.0550704044408	0.00225007695514291	0.0468219293922804
ENSRNOT00000066254	protein_coding	ENSRNOG00000005375	protein_coding	RGD1564053	608.420178809367	0.547212371092782	0.160497571003141	3.40947447162346	0.000650881692438098	0.0311892749389208
ENSRNOT00000010680	protein_coding	ENSRNOG00000007706	protein_coding	PRKAA2	629.42360270792	0.547309485014667	0.182046105337243	3.00643336478288	0.00264331981128928	0.0497753122160382
ENSRNOT00000067198	protein_coding	ENSRNOG00000043185	protein_coding	CNTNAP5C	211.13480700896	0.547661771069302	0.162832897527923	3.36333615248349	0.000770065329076808	0.0326123715909924
ENSRNOT00000009744	protein_coding	ENSRNOG00000006919	protein_coding	CLVS1	470.768929349729	0.548440373368623	0.139915111927583	3.91980798794976	8.86195452082162e-05	0.0118590515722779
ENSRNOT00000021368	protein_coding	ENSRNOG00000015692	protein_coding	TAOK1	2393.77117143707	0.550110447626076	0.152746018781851	3.6014715932579	0.000316421001495828	0.0223737336935204
ENSRNOT00000018058	protein_coding	ENSRNOG00000013389	protein_coding	AABR07007916.1	289.381000592774	0.55096600726565	0.156653951403881	3.51708975310277	0.0004363062234827	0.0265610354246394
ENSRNOT00000041689	protein_coding	ENSRNOG00000013213	protein_coding	EPHA4	7693.47182708464	0.551182660045238	0.134357711180274	4.10235225952675	4.08970995216716e-05	0.0101618139222416
ENSRNOT00000082445	protein_coding	ENSRNOG00000003241	protein_coding	GABRG2	2441.40027893671	0.551216970437777	0.155885205735938	3.5360441540008	0.000406166801291724	0.0252763171239489
ENSRNOT00000064965	protein_coding	ENSRNOG00000023577	protein_coding	AABR07068272.1	183.020326714705	0.552589756585143	0.162542877120193	3.39965531787978	0.000674708477104659	0.0312228816074103
ENSRNOT00000011078	protein_coding	ENSRNOG00000008337	protein_coding	GJD2	222.758287591883	0.552761581488734	0.14837287143199	3.72548954639665	0.000194936531583335	0.0177643388965574
ENSRNOT00000082177	protein_coding	ENSRNOG00000002537	protein_coding	WNK3	361.856319363292	0.552816280378787	0.171377591412015	3.22572091149153	0.00125655821366577	0.0365002404124723
ENSRNOT00000077612	protein_coding	ENSRNOG00000002833	protein_coding	GSK3B	785.670018797344	0.553032001494204	0.136952738323305	4.03812299239069	5.38806025101201e-05	0.0105308219695437
ENSRNOT00000077064	lincRNA	ENSRNOG00000051261	lincRNA	AABR07021536.1	457.665210600645	0.555299895838776	0.184155683653265	3.01538288052143	0.00256655038968224	0.0492938331714842
ENSRNOT00000046262	protein_coding	ENSRNOG00000013780	protein_coding	NF1	1941.17424626098	0.560423028628718	0.170180605374645	3.29310750420102	0.000990865800636221	0.0343633606816294
ENSRNOT00000003837	protein_coding	ENSRNOG00000002841	protein_coding	CDC42BPA	5481.9278354544	0.563493757828167	0.150272264475905	3.74981876924148	0.000176962416204905	0.0169587079374687
ENSRNOT00000083132	protein_coding	ENSRNOG00000008688	protein_coding	USP45	601.203700879505	0.564403837831127	0.170098717808045	3.31809578052229	0.000906333997118316	0.0334722097699475
ENSRNOT00000007274	protein_coding	ENSRNOG00000005457	protein_coding	LAMP5	5129.94908732906	0.565322156854455	0.153658410003759	3.67908373411272	0.000234073411913026	0.0189088715580505
ENSRNOT00000066940	protein_coding	ENSRNOG00000001658	protein_coding	KCNJ6	126.51108086177	0.565371760543114	0.186803463458242	3.02655930503931	0.00247354293436255	0.0485384600899783
ENSRNOT00000009802	protein_coding	ENSRNOG00000007014	protein_coding	CNKSR2	1558.80572404151	0.566840223775614	0.173516889392458	3.26677262230965	0.00108781012472702	0.0350146716255322
ENSRNOT00000073677	protein_coding	ENSRNOG00000050465	protein_coding	AABR07041109.1	739.790484682188	0.568254476370963	0.175427116115138	3.23926248663861	0.00119839230496724	0.0357979238997259
ENSRNOT00000004038	processed_pseudogene	ENSRNOG00000003025	processed_pseudogene	AABR07039336.2	1944.20633734997	0.569552159428095	0.134205383189466	4.24388460352611	2.19683352276003e-05	0.00959757798443455
ENSRNOT00000036560	protein_coding	ENSRNOG00000026120	protein_coding	FAM8A1	363.446919276108	0.571387956249336	0.152514547478837	3.74644888435067	0.000179355529364297	0.0170778655972902
ENSRNOT00000025458	protein_coding	ENSRNOG00000018760	protein_coding	MPP7	151.488338000993	0.572416151146831	0.165188324055242	3.4652337229077	0.000529770855032603	0.0289309422082878
ENSRNOT00000022695	protein_coding	ENSRNOG00000016921	protein_coding	KLHL11	1430.80762203048	0.573219874878997	0.14001753542602	4.09391490240781	4.24150035801118e-05	0.0101618139222416
ENSRNOT00000049832	protein_coding	ENSRNOG00000034025	protein_coding	PTPRJ	825.884856101888	0.574359685007299	0.18647050698654	3.08016369070503	0.00206886856062003	0.0448627351816788
ENSRNOT00000034692	protein_coding	ENSRNOG00000023337	protein_coding	SEMA3A	562.791046701934	0.575041164513449	0.162335410981372	3.5423026993133	0.000396650024255651	0.0249789810332451
ENSRNOT00000071804	protein_coding	ENSRNOG00000047014	protein_coding	HOMER1	546.155205459864	0.580980196898202	0.172041806384506	3.37697103458526	0.00073288767414422	0.0320005612712284
ENSRNOT00000085681	protein_coding	ENSRNOG00000002749	protein_coding	SPAG9	1191.25899895351	0.583081190150472	0.182382705038426	3.19702018909975	0.00138855207520374	0.0382745026745716
ENSRNOT00000091910	protein_coding	ENSRNOG00000026962	protein_coding	OSBPL8	3042.5329712162	0.586741732338955	0.146293642845891	4.01071243373879	6.05358052130968e-05	0.010996659844598
ENSRNOT00000015963	protein_coding	ENSRNOG00000011619	protein_coding	MYO9A	1624.9023568974	0.587466734441571	0.14337100284699	4.09752825031526	4.17585218183935e-05	0.0101618139222416
ENSRNOT00000021258	protein_coding	ENSRNOG00000015528	protein_coding	PJA2	4347.94153545454	0.590885900139837	0.177217011239877	3.33425045375597	0.000855296075343514	0.0329988776705261
ENSRNOT00000008416	protein_coding	ENSRNOG00000006410	protein_coding	AKAP5	1649.90699469212	0.592316033893506	0.184456810706048	3.21113669712867	0.00132211027215833	0.0372930830131975
ENSRNOT00000004970	protein_coding	ENSRNOG00000003680	protein_coding	GABRB2	2454.97352473704	0.593173874425688	0.179227576168384	3.30961276778302	0.000934251237765786	0.0340131565827769
ENSRNOT00000048175	protein_coding	ENSRNOG00000030149	protein_coding	ADGRL3	291.197529853695	0.59318671124037	0.183202859523315	3.23786819039732	0.00120426434301278	0.0358479810643523
ENSRNOT00000083171	protein_coding	ENSRNOG00000060572	protein_coding	TLK1	529.40215276701	0.595270011251832	0.176597739487131	3.37076801198359	0.000749589523984103	0.0320005612712284
ENSRNOT00000061812	protein_coding	ENSRNOG00000040166	protein_coding	ANKRD34B	410.627936031035	0.596862079367666	0.177041454012561	3.37131257024878	0.000748109249701529	0.0320005612712284
ENSRNOT00000051550	protein_coding	ENSRNOG00000003435	protein_coding	MCF2	118.200132716117	0.597209783889954	0.197380351297164	3.02568001305678	0.00248074685804182	0.0485384600899783
ENSRNOT00000073501	protein_coding	ENSRNOG00000042478	protein_coding	ADAM22	960.332491341412	0.598894256201912	0.173272457593984	3.45637307000779	0.000547496991972801	0.0292714531667804
ENSRNOT00000048804	protein_coding	ENSRNOG00000005335	protein_coding	GALNT13	644.64812522967	0.601116199219203	0.154194506582013	3.8984281122848	9.68191341766548e-05	0.012814970644024
ENSRNOT00000022060	protein_coding	ENSRNOG00000016429	protein_coding	GRM5	1025.75718809518	0.601538826643838	0.186502546268759	3.22536522250476	0.00125812057972168	0.0365002404124723
ENSRNOT00000024243	protein_coding	ENSRNOG00000017969	protein_coding	OLFM3	4072.18509056664	0.601607065831648	0.119206260952407	5.04677406224357	4.49332182183428e-07	0.000884284265203614
ENSRNOT00000006697	protein_coding	ENSRNOG00000004947	protein_coding	ZFP871	575.408238311063	0.607581401157956	0.185166427415374	3.28127193270842	0.0010334006006731	0.0347637035034332
ENSRNOT00000018637	protein_coding	ENSRNOG00000013916	protein_coding	NEFM	17789.4817703065	0.616849803497765	0.152972128277657	4.03243264275	5.52024398702624e-05	0.0106490524913361
ENSRNOT00000059430	protein_coding	ENSRNOG00000007666	protein_coding	CACNB4	4312.149830641	0.617914793480743	0.150659493464191	4.10139964812514	4.10658596607979e-05	0.0101618139222416
ENSRNOT00000075341	protein_coding	ENSRNOG00000046972	protein_coding	CHRM2	360.666230511514	0.618554144129733	0.170944242380759	3.61845555904698	0.000296366377915055	0.0214500945640198
ENSRNOT00000003741	protein_coding	ENSRNOG00000002767	protein_coding	DLG3	1261.34895423684	0.620152961702131	0.143133779660001	4.33268067939824	1.47304685745366e-05	0.00781451357879169
ENSRNOT00000050639	protein_coding	ENSRNOG00000016429	protein_coding	GRM5	276.11618844502	0.621630399481563	0.183129681000919	3.3944819653699	0.000687585685207533	0.031600642817508
ENSRNOT00000081816	protein_coding	ENSRNOG00000005070	protein_coding	SPOPL	230.480289504213	0.621886844164805	0.170675612385489	3.64367723937153	0.000268770422675634	0.0202655627331161
ENSRNOT00000058611	protein_coding	ENSRNOG00000042603	protein_coding	TTC39B	626.724074641829	0.624151511566141	0.12394679874757	5.03564043503286	4.76253811877535e-07	0.000884284265203614
ENSRNOT00000079955	protein_coding	ENSRNOG00000001658	protein_coding	KCNJ6	604.102792204969	0.63045079661699	0.189994440514907	3.31825918120759	0.000905803922165679	0.0334722097699475
ENSRNOT00000018882	protein_coding	ENSRNOG00000037695	protein_coding	SGPP2	1628.02861317933	0.632791385924999	0.168138439060589	3.76351409862305	0.000167542276636888	0.0169587079374687
ENSRNOT00000058079	protein_coding	ENSRNOG00000010065	protein_coding	DGKH	360.914310607356	0.635275959210979	0.193661906031978	3.2803351584595	0.00103683834444368	0.0347637035034332
ENSRNOT00000082685	protein_coding	ENSRNOG00000004093	protein_coding	RHOT1	121.075674256837	0.635447517665683	0.12154971001468	5.22788180727817	1.71463057733072e-07	0.000847112769792374
ENSRNOT00000006966	protein_coding	ENSRNOG00000005159	protein_coding	FAM135B	744.036835647355	0.636385135027166	0.172486422281897	3.68947959270157	0.000224713252016142	0.0187088858086034
ENSRNOT00000002719	protein_coding	ENSRNOG00000001982	protein_coding	CBLB	73.9636746643482	0.638199739491745	0.179470410859489	3.55601648447446	0.000376520463181841	0.0245299778951889
ENSRNOT00000074771	protein_coding	ENSRNOG00000048441	protein_coding	WDR82	76.5223179810219	0.641201238305838	0.184963964509017	3.46662789158901	0.000527030945375021	0.0288933966320004
ENSRNOT00000008221	protein_coding	ENSRNOG00000006144	protein_coding	CNTN3	485.403167312248	0.645436332125154	0.204765226309917	3.15207979282709	0.00162111966678683	0.0400667413152272
ENSRNOT00000041715	protein_coding	ENSRNOG00000002496	protein_coding	STXBP5L	1159.21510226368	0.649904147538386	0.138785139920458	4.68280788498585	2.82971699931558e-06	0.00300232973627383
ENSRNOT00000058036	protein_coding	ENSRNOG00000007839	protein_coding	SLC16A7	318.196426971941	0.654768084777216	0.193356302262171	3.38632916081225	0.000708343650366274	0.0318560832292784
ENSRNOT00000078906	protein_coding	ENSRNOG00000047594	protein_coding	LOC108348069	246.168761093243	0.654842557772959	0.195644002947618	3.34711285757268	0.000816579584712848	0.0329988776705261
ENSRNOT00000002238	protein_coding	ENSRNOG00000001640	protein_coding	TOMM70	3010.90282293768	0.655411039702368	0.182632738458183	3.58868319686526	0.000332352412123629	0.0230053639387303
ENSRNOT00000079656	protein_coding	ENSRNOG00000006487	protein_coding	CASP8AP2	746.129863498357	0.659163991279227	0.176862561483096	3.72698430776843	0.000193784518540569	0.0177643388965574
ENSRNOT00000084282	protein_coding	ENSRNOG00000052445	protein_coding	KDM7A	447.404096739118	0.662186747437453	0.174784087938321	3.78859858038754	0.000151499476434705	0.0161987462146934
ENSRNOT00000088586	protein_coding	ENSRNOG00000055229	protein_coding	LOC108348118	805.114289716293	0.663265076508758	0.205607346916301	3.22588218006995	0.00125585043084646	0.0365002404124723
ENSRNOT00000061588	protein_coding	ENSRNOG00000040045	protein_coding	CRNKL1	96.1972784459588	0.665827931961597	0.195489602841222	3.40595060956968	0.00065934106156959	0.0311892749389208
ENSRNOT00000015185	protein_coding	ENSRNOG00000011107	protein_coding	PCSK1	1273.37306693316	0.669731893439154	0.184079903656916	3.63826729661585	0.000274478474943217	0.0204486162061392
ENSRNOT00000024901	protein_coding	ENSRNOG00000018200	protein_coding	GAD2	10030.8251121078	0.672573112099481	0.157500753195823	4.27028505230868	1.95223291681521e-05	0.0093543444343139
ENSRNOT00000011307	protein_coding	ENSRNOG00000008203	protein_coding	SYNPR	3901.52998880235	0.673915716959653	0.221597826818724	3.04116573088483	0.00235664075327781	0.0478527170770351
ENSRNOT00000090912	protein_coding	ENSRNOG00000000082	protein_coding	HLTF	278.933411169473	0.678541883890102	0.214090418114769	3.1694173418184	0.00152744897234858	0.0392798809714084
ENSRNOT00000092261	protein_coding	ENSRNOG00000021938	protein_coding	LRRTM4	185.24289847817	0.681844616671692	0.196325325960199	3.473034430667	0.000514609333332013	0.0285224143183348
ENSRNOT00000079962	protein_coding	ENSRNOG00000056487	protein_coding	OXR1	193.946327029852	0.682201580267638	0.178508773720697	3.82166974792535	0.000132551125678217	0.0151454955448018
ENSRNOT00000044626	protein_coding	ENSRNOG00000033942	protein_coding	GRIN2A	2006.43884943375	0.688674671666355	0.163411736273311	4.21435257572031	2.5049571079567e-05	0.00960452864498224
ENSRNOT00000075193	protein_coding	ENSRNOG00000004823	protein_coding	DOCK4	832.973563022152	0.691902012594009	0.1746931967216	3.96066947985765	7.47399245744779e-05	0.0115826150528538
ENSRNOT00000090376	protein_coding	ENSRNOG00000016180	protein_coding	PDP1	2004.94994597772	0.696647095562668	0.168164552835202	4.14265125329575	3.43313801958743e-05	0.0101618139222416
ENSRNOT00000047310	protein_coding	ENSRNOG00000029184	protein_coding	AABR07033882.1	354.645535261731	0.700285860146752	0.183443057266152	3.81745632995381	0.000134834643737026	0.0152888076188533
ENSRNOT00000091259	protein_coding	ENSRNOG00000053122	protein_coding	SCN1A	3811.62515647263	0.70302442004373	0.19679650516201	3.57234199593624	0.000353802951547026	0.0238129338661769
ENSRNOT00000079978	protein_coding	ENSRNOG00000009987	protein_coding	AKAP11	4342.57110130931	0.706523598421564	0.169409518741256	4.17050708644452	3.03922603683065e-05	0.00960452864498224
ENSRNOT00000047108	protein_coding	ENSRNOG00000032206	protein_coding	CNTNAP5B	267.322459022378	0.718699796162302	0.219840292691228	3.26919049899436	0.0010785566021716	0.0350146716255322
ENSRNOT00000067635	protein_coding	ENSRNOG00000006471	protein_coding	PVALB	4310.04441000746	0.722307508651862	0.178772348951153	4.04037600271853	5.33655744224626e-05	0.0105308219695437
ENSRNOT00000093748	protein_coding	ENSRNOG00000011677	protein_coding	SLC39A10	1390.9444108854	0.729091938358163	0.205832612267707	3.54215947767259	0.000396865458721277	0.0249789810332451
ENSRNOT00000037895	protein_coding	ENSRNOG00000026053	protein_coding	GREM1	319.335760966126	0.73326115601804	0.185367635939293	3.95571293932981	7.63067446527504e-05	0.0115826150528538
ENSRNOT00000005861	protein_coding	ENSRNOG00000004415	protein_coding	TOGARAM1	771.463366191865	0.735214576254141	0.22542242179119	3.26149710579889	0.0011082556390097	0.0350146716255322
ENSRNOT00000046058	protein_coding	ENSRNOG00000029876	protein_coding	GUCY1A2	427.337181257964	0.741197796644518	0.194933395198266	3.80231307155271	0.000143351419050046	0.0157729035449584
ENSRNOT00000049855	protein_coding	ENSRNOG00000033119	protein_coding	PLCB4	289.646060469514	0.75487071648294	0.230261346484111	3.27832147257521	0.00104426395781266	0.0347637035034332
ENSRNOT00000089339	protein_coding	ENSRNOG00000016550	protein_coding	DCLK2	135.22836563918	0.758041738020503	0.248755160611418	3.04734075127248	0.00230875824108777	0.047433326297535
ENSRNOT00000073871	protein_coding	ENSRNOG00000047014	protein_coding	HOMER1	1388.88305151859	0.760601560530886	0.210264503470477	3.61735598723007	0.000297627830989746	0.0214500945640198
ENSRNOT00000085979	protein_coding	ENSRNOG00000004067	protein_coding	NRCAM	1462.54858614207	0.764994141755223	0.172637783008424	4.43120925456911	9.37060986121458e-06	0.00588898142550753
ENSRNOT00000007333	protein_coding	ENSRNOG00000005082	protein_coding	IRF6	309.736708765844	0.765291082789377	0.248925634767087	3.07437634338239	0.00210943148292886	0.0454767710412558
ENSRNOT00000084617	protein_coding	ENSRNOG00000002070	protein_coding	MRPL1	97.5577712028846	0.775723293875458	0.254623821768176	3.04654642479493	0.00231486728821686	0.0474449797959033
ENSRNOT00000025355	protein_coding	ENSRNOG00000018690	protein_coding	RGS17	1488.88426286605	0.77688251402161	0.185188870783522	4.19508208422391	2.72772786637253e-05	0.00960452864498224
ENSRNOT00000002812	protein_coding	ENSRNOG00000002051	protein_coding	SYNJ1	3277.1213841342	0.777069300723308	0.219096641657124	3.54669653923488	0.000390093648364189	0.0248688886386338
ENSRNOT00000091038	protein_coding	ENSRNOG00000046333	protein_coding	AABR07007032.1	205.250106244999	0.791954232411789	0.214549873841112	3.69123606662329	0.000223166892546803	0.0187088858086034
ENSRNOT00000009920	protein_coding	ENSRNOG00000007528	protein_coding	KCNH7	520.062517161416	0.825281372398803	0.222673425762455	3.70624096509479	0.000210358171262714	0.0182917835412588
ENSRNOT00000018685	protein_coding	ENSRNOG00000013937	protein_coding	ANKRD34C	218.498915129939	0.82665153181645	0.244893891816838	3.37554981744797	0.000736683534955273	0.0320005612712284
ENSRNOT00000076079	protein_coding	ENSRNOG00000002767	protein_coding	DLG3	1809.05936322469	0.829738741312675	0.210897961654604	3.9343137069839	8.34347522994046e-05	0.0115826150528538
ENSRNOT00000080834	protein_coding	ENSRNOG00000001730	protein_coding	ACAP2	297.018927216596	0.83616806228042	0.168842473584972	4.95235614905634	7.33202541906267e-07	0.00108909905574757
ENSRNOT00000077049	protein_coding	ENSRNOG00000009932	protein_coding	MCTP2	101.051955736354	0.888332969223063	0.269792074208338	3.29265776924595	0.000992451981447355	0.0343633606816294
ENSRNOT00000066174	protein_coding	ENSRNOG00000004026	protein_coding	ATP2B1	345.318862713392	0.896238708267657	0.227777871379376	3.93470490719848	8.32989769385653e-05	0.0115826150528538
ENSRNOT00000033806	protein_coding	ENSRNOG00000003134	protein_coding	SLC4A4	617.441012869938	0.94503511222568	0.2138459418611	4.41923332283533	9.90516638230014e-06	0.00588898142550753
ENSRNOT00000089209	protein_coding	ENSRNOG00000048563	protein_coding	CETN3	223.329886356819	0.966494192284145	0.297343364568489	3.25043134453915	0.00115230087360702	0.0351463597054594
ENSRNOT00000006637	protein_coding	ENSRNOG00000004756	protein_coding	SYT2	1278.52081372921	1.00571928946674	0.195931723484131	5.13300894608929	2.85146347715219e-07	0.000847112769792374
ENSRNOT00000024459	protein_coding	ENSRNOG00000018094	protein_coding	SV2C	462.526048702015	1.08686412189625	0.311141227023836	3.49315367909439	0.000477351710666035	0.0272714704239742
ENSRNOT00000087461	protein_coding	ENSRNOG00000026754	protein_coding	USP47	683.98933693552	1.09353509616236	0.353643869110334	3.09219299888721	0.00198683627021225	0.044134403397717
ENSRNOT00000090497	retained_intron	ENSRNOG00000029598	protein_coding	ROBO2	206.634837752999	1.13276486098068	0.354119726511502	3.19881886315612	0.00137991839998041	0.0382745026745716
ENSRNOT00000083579	protein_coding	ENSRNOG00000010682	protein_coding	CLCN3	165.992376036853	1.19869362007724	0.385274249088346	3.1112736522455	0.00186282222945308	0.0428634206623837
ENSRNOT00000081272	protein_coding	ENSRNOG00000007946	protein_coding	BCL2L1	72.0462594170138	1.2004143253478	0.339512382920141	3.53570115771053	0.000406694479104873	0.0252763171239489
ENSRNOT00000048980	protein_coding	ENSRNOG00000003261	protein_coding	USP9X	2030.76437399434	1.20977392588032	0.380524906334145	3.17922402907839	0.00147669910950902	0.0390221064774357
ENSRNOT00000085757	protein_coding	ENSRNOG00000010361	protein_coding	KIF3B	430.999143718111	1.46381195062741	0.462045935627543	3.16810913754556	0.0015343391009459	0.0392798809714084

## Sheet: Table S8
Table S8. Significant DE transcripts based on transcript expression quantification with Salmon The table shows annotations and results for the 684 transcripts with significant regulation (FDR <0.05) in lithium-treated rats as identified in the transcript-level DTE analysis based on Salmon quantification. baseMean: Mean normalized transcript expression level across all samples.
transcript_id	transcript_biotype	gene_id	gene_biotype	external_gene_name	baseMean	log2FoldChange	lfcSE	stat	pvalue	padj
ENSRNOT00000003246	protein_coding	ENSRNOG00000002388	protein_coding	TRIM41	3148.9707704088	-0.170219500186021	0.0509350638847192	-3.34189234691602	0.00083209325964626	0.0333935911096179
ENSRNOT00000088656	protein_coding	ENSRNOG00000061424	protein_coding	MAP3K3	1018.16071380346	-0.192680208144017	0.0599099720320166	-3.21616254537803	0.00129917224645113	0.0404735416133948
ENSRNOT00000054922	protein_coding	ENSRNOG00000036666	protein_coding	CYBC1	906.068418044371	-0.20383412757516	0.0606264165016301	-3.36213385743622	0.000773426211145627	0.0319488860195786
ENSRNOT00000034951	protein_coding	ENSRNOG00000025936	protein_coding	RPL6	6093.20401333234	-0.223958844336061	0.0708733238296406	-3.15998788026924	0.00157775701776232	0.0445736724432888
ENSRNOT00000028244	protein_coding	ENSRNOG00000031135	protein_coding	SMARCC2	7631.33172645111	-0.233032258761494	0.055863621250162	-4.17144921053285	3.02668523999542e-05	0.00937358708099714
ENSRNOT00000001518	protein_coding	ENSRNOG00000001148	protein_coding	RPLP0	10702.884104501	-0.243126333255694	0.0756863158346517	-3.21228917770077	0.00131681755854757	0.0407547591214911
ENSRNOT00000082138	protein_coding	ENSRNOG00000018183	protein_coding	UBR4	3768.4926369938	-0.246020093189658	0.0747040794116893	-3.29326182890037	0.000990322050337275	0.0362029980717952
ENSRNOT00000005943	protein_coding	ENSRNOG00000004471	protein_coding	POLR3H	906.814060767442	-0.246946565399834	0.0778173575039641	-3.17341237637444	0.00150658370192319	0.0436595632186748
ENSRNOT00000011670	protein_coding	ENSRNOG00000008634	protein_coding	CC2D1B	967.302892614629	-0.250877854754275	0.0814721786257618	-3.07930705899825	0.00207482713942089	0.0498023227681044
ENSRNOT00000018603	protein_coding	ENSRNOG00000013889	protein_coding	TMED3	640.404609886067	-0.252085944524773	0.0737577016364558	-3.41775758912987	0.000631393152716346	0.0289488469516372
ENSRNOT00000054679	protein_coding	ENSRNOG00000046333	protein_coding	AABR07007032.1	501.754422878457	-0.252626235043111	0.0771932409855466	-3.27264708435304	0.00106545420642221	0.0371150630974043
ENSRNOT00000076602	retained_intron	ENSRNOG00000024128	protein_coding	ACO2	682.530296310594	-0.256687637008389	0.0774315668223664	-3.3150257387565	0.000916346868295864	0.035042121624565
ENSRNOT00000080842	protein_coding	ENSRNOG00000055525	protein_coding	KMT2B	966.054675505343	-0.259140281552421	0.0642774783614236	-4.03158755070182	5.54013508177476e-05	0.0108256877657442
ENSRNOT00000028557	protein_coding	ENSRNOG00000021031	protein_coding	GRN	1581.52048801032	-0.260368389941543	0.0759879891037523	-3.42644137596591	0.000611545756014532	0.0288034885880815
ENSRNOT00000028262	protein_coding	ENSRNOG00000020813	protein_coding	LTBP3	485.711431731425	-0.268376226204966	0.0810078819282841	-3.31296436614104	0.000923127404391935	0.035042121624565
ENSRNOT00000081534	protein_coding	ENSRNOG00000005355	protein_coding	NCSTN	454.788578328623	-0.269830703127971	0.0799097108663582	-3.37669477467186	0.000733624098014975	0.0315395852964939
ENSRNOT00000025664	protein_coding	ENSRNOG00000018847	protein_coding	STX5	1128.92069073393	-0.270308532722056	0.0764980478171352	-3.53353504351138	0.000410041727003724	0.0249914037512603
ENSRNOT00000090596	protein_coding	ENSRNOG00000055648	protein_coding	HAUS7	435.154228583379	-0.273265175912547	0.0702458709634968	-3.89012438972462	0.000100192850079918	0.0142050376350607
ENSRNOT00000013573	protein_coding	ENSRNOG00000010083	protein_coding	PRPSAP1	770.218195566494	-0.274921752073033	0.0814923692380856	-3.37358889726018	0.000741950847418585	0.0315806323426408
ENSRNOT00000043951	protein_coding	ENSRNOG00000003195	protein_coding	CASKIN1	1425.92805432949	-0.278815821129516	0.0658126385489509	-4.23650878124473	2.27022046322316e-05	0.00831012140610782
ENSRNOT00000020181	protein_coding	ENSRNOG00000014875	protein_coding	ASH2L	802.008597661639	-0.280956155463376	0.0858792879382748	-3.27152404506791	0.00106969491817968	0.0371150630974043
ENSRNOT00000009046	protein_coding	ENSRNOG00000016387	protein_coding	RPL34	6871.41398583362	-0.281473912181088	0.0910705985085967	-3.09072210779989	0.00199670408268245	0.0493582843571531
ENSRNOT00000022971	protein_coding	ENSRNOG00000017097	protein_coding	LHPP	1096.20423730645	-0.282278226553482	0.0852763103816752	-3.31015994113812	0.000932426747569001	0.035183569274937
ENSRNOT00000055251	protein_coding	ENSRNOG00000019340	protein_coding	CEP250	420.714861417406	-0.282914336050719	0.0884005618329853	-3.20036807667837	0.00137252185452477	0.0415656341700545
ENSRNOT00000049973	protein_coding	ENSRNOG00000031824	protein_coding	SLC44A2	2052.15168780591	-0.283735477547773	0.0759908783582814	-3.73380968449948	0.000188605033384337	0.0194702076601919
ENSRNOT00000027305	protein_coding	ENSRNOG00000020075	protein_coding	EEF1G	10830.6402960555	-0.286934133340491	0.080249598206322	-3.57552112102521	0.000349530954025556	0.0242317576489523
ENSRNOT00000087625	protein_coding	ENSRNOG00000053583	protein_coding	MAPK3	4719.06046924309	-0.289612815759937	0.0892026557437429	-3.24668378250893	0.0011675803711228	0.0381766219354774
ENSRNOT00000090079	protein_coding	ENSRNOG00000053269	protein_coding	TMEM106C	1262.30853924497	-0.290514345153155	0.0658487133037589	-4.4118454344433	1.02493272628903e-05	0.00636879344551439
ENSRNOT00000010028	protein_coding	ENSRNOG00000007604	protein_coding	IGSF8	813.485277253123	-0.291971003101657	0.0708722970250911	-4.11967743896166	3.79403156884921e-05	0.00960395454624084
ENSRNOT00000056998	protein_coding	ENSRNOG00000019604	protein_coding	PLD2	1031.74604951463	-0.292915758521228	0.093332768282199	-3.13840212727403	0.0016987165408774	0.0457796750299946
ENSRNOT00000017555	protein_coding	ENSRNOG00000013023	protein_coding	NOP53	948.097234947458	-0.293419128123098	0.0942360339759636	-3.11366168272679	0.00184781236733179	0.047907318089054
ENSRNOT00000015869	protein_coding	ENSRNOG00000011489	protein_coding	R3HDM4	3422.08246956689	-0.296507770945569	0.0798762202965203	-3.7120906553272	0.000205554332595737	0.0201393704480894
ENSRNOT00000014849	protein_coding	ENSRNOG00000011138	protein_coding	RPL29	7300.77776695398	-0.298322931643082	0.0945286464108383	-3.15589975071173	0.00160003843778203	0.0448840784850047
ENSRNOT00000084232	protein_coding	ENSRNOG00000052620	protein_coding	RACK1	5384.14418870406	-0.298721969556763	0.0792090315743318	-3.77131197818566	0.000162391493863704	0.0178892213441533
ENSRNOT00000026789	protein_coding	ENSRNOG00000019729	protein_coding	JMJD8	1534.53651482546	-0.298919281133744	0.0900385590538917	-3.31990298683955	0.000900487346130238	0.0346149866496059
ENSRNOT00000043752	protein_coding	ENSRNOG00000034084	protein_coding	GGCT	308.355456050588	-0.301591458043883	0.0738567446790608	-4.08346535383365	4.43690469160087e-05	0.0100071643647455
ENSRNOT00000029818	protein_coding	ENSRNOG00000026958	protein_coding	CYREN	251.918416927065	-0.306012958243425	0.0978237097616166	-3.12820847818119	0.00175875383458466	0.0467751400312448
ENSRNOT00000005770	protein_coding	ENSRNOG00000004131	protein_coding	PKN1	514.967462073364	-0.306470451624044	0.0956037286541745	-3.20563283397276	0.00134765828382816	0.0411897559558288
ENSRNOT00000002308	protein_coding	ENSRNOG00000001699	protein_coding	SETD4	406.942462873225	-0.310401233736723	0.097027716136199	-3.19909862972564	0.00137857997207279	0.0416722130047934
ENSRNOT00000080745	protein_coding	ENSRNOG00000016576	protein_coding	CARMIL1	1058.94213484692	-0.314998141163343	0.0811559602900416	-3.88139256855045	0.000103860030895528	0.0144471063315187
ENSRNOT00000052002	protein_coding	ENSRNOG00000025923	protein_coding	LOC103693776	1768.89083720546	-0.318648776620284	0.0971344407734956	-3.28049221350159	0.00103626125152491	0.0370570635784966
ENSRNOT00000080109	protein_coding	ENSRNOG00000052990	protein_coding	CERS5	793.200027708057	-0.319213731217984	0.101042818896643	-3.15919265420048	0.00158206870799716	0.0446186868953015
ENSRNOT00000082121	protein_coding	ENSRNOG00000019302	protein_coding	STX4	1603.40370475955	-0.320596067626943	0.102919080631207	-3.11503042643516	0.00183925936604106	0.047907318089054
ENSRNOT00000079617	protein_coding	ENSRNOG00000011714	protein_coding	SAT2	639.026691329791	-0.322741831718175	0.0981149760781222	-3.28942476081528	0.00100392393242025	0.0365751385213805
ENSRNOT00000025634	protein_coding	ENSRNOG00000018971	protein_coding	MOB3A	515.524945417824	-0.323152691828966	0.0994222895675528	-3.25030426511551	0.00115281595800839	0.0379448349442747
ENSRNOT00000086131	protein_coding	ENSRNOG00000055344	protein_coding	TRNAU1AP	768.036652602174	-0.326334498148718	0.0735010628259239	-4.43986094352937	9.00170226527857e-06	0.0061564142075951
ENSRNOT00000042474	protein_coding	ENSRNOG00000000985	protein_coding	CPSF4	497.699397718912	-0.327933847146204	0.0962394439802489	-3.40747861358702	0.0006556604642445	0.0297865394959212
ENSRNOT00000079989	protein_coding	ENSRNOG00000019776	protein_coding	SH3GL3	3966.44209482574	-0.331000713186512	0.0926898584662306	-3.57105640966217	0.000355544303850097	0.0242938714496893
ENSRNOT00000028095	protein_coding	ENSRNOG00000020696	protein_coding	PMVK	1613.40128820413	-0.331616013469783	0.10346453400758	-3.20511774059203	0.00135007242014353	0.0411897559558288
ENSRNOT00000091282	protein_coding	ENSRNOG00000061147	protein_coding	FAM189A2	489.47200319102	-0.332162942335811	0.107617708572598	-3.08650822194135	0.00202522345694181	0.0494980396250281
ENSRNOT00000092903	processed_transcript	ENSRNOG00000012726	protein_coding	ZBTB5	165.040610503465	-0.335188158743866	0.0961042672449101	-3.48775520955464	0.000487093812487535	0.0266536915732494
ENSRNOT00000092172	protein_coding	ENSRNOG00000003428	protein_coding	RUFY3	654.436532067023	-0.335969289255983	0.10525637886293	-3.19191380974162	0.001413334998375	0.0422397679053474
ENSRNOT00000084601	protein_coding	ENSRNOG00000052256	protein_coding	DACT3	4053.7136122952	-0.33948920528079	0.0822720442056078	-4.12642238999636	3.68450267641803e-05	0.00960395454624084
ENSRNOT00000076026	protein_coding	ENSRNOG00000007367	protein_coding	2004-09-01	8337.63702312482	-0.34067216451871	0.107362179797743	-3.1731114733372	0.00150814606760786	0.0436595632186748
ENSRNOT00000081747	protein_coding	ENSRNOG00000054626	protein_coding	RPS8	19115.7848165992	-0.340679539023058	0.107071449523852	-3.18179627284457	0.0014636473545026	0.0432091864690748
ENSRNOT00000003265	protein_coding	ENSRNOG00000002365	protein_coding	ITM2A	4152.9549275811	-0.340784380672158	0.0889280951784988	-3.83213404029544	0.000127036488493988	0.0156780219709799
ENSRNOT00000006359	protein_coding	ENSRNOG00000004741	protein_coding	RPL19	16627.0624732528	-0.341472305291611	0.110336406890295	-3.09482894101427	0.00196926435311301	0.0490165730152344
ENSRNOT00000010433	protein_coding	ENSRNOG00000007763	protein_coding	PLOD1	763.219634666692	-0.342175765891988	0.110860390915126	-3.08654662921002	0.00202496183908366	0.0494980396250281
ENSRNOT00000092144	protein_coding	ENSRNOG00000056337	protein_coding	CRTC2	763.702731626732	-0.343399280595163	0.0929506129265191	-3.69442728545139	0.000220382946628477	0.0202148366475229
ENSRNOT00000055187	protein_coding	ENSRNOG00000020905	protein_coding	HDAC5	1835.42522893996	-0.34485850712439	0.0910286308024517	-3.78846198261286	0.000151582782698841	0.0172783319112415
ENSRNOT00000090702	protein_coding	ENSRNOG00000014819	protein_coding	HAP1	1605.78055663695	-0.34549714147387	0.0986348809020277	-3.50278865158306	0.000460414623982456	0.0263233673477153
ENSRNOT00000014541	protein_coding	ENSRNOG00000010794	protein_coding	DENND3	301.455948947509	-0.347660488933843	0.106474011374486	-3.26521452930954	0.00109381199134103	0.0372395235812976
ENSRNOT00000049344	protein_coding	ENSRNOG00000032942	protein_coding	NEU1	297.065458622889	-0.349138813171487	0.0971713263906773	-3.59302302582322	0.000326863691649899	0.0242317576489523
ENSRNOT00000052360	protein_coding	ENSRNOG00000031208	protein_coding	MGAT1	874.135290329707	-0.357725612214314	0.104788781627711	-3.41377775996312	0.000640688141910531	0.0292931898643996
ENSRNOT00000011795	protein_coding	ENSRNOG00000008891	protein_coding	IFT20	1612.29877567332	-0.358692015505937	0.115589643313716	-3.1031501198808	0.00191472488477832	0.0481678216971782
ENSRNOT00000030037	protein_coding	ENSRNOG00000019555	protein_coding	ARAP1	721.398073988028	-0.360668333019745	0.113562270356163	-3.17595211762311	0.00149345599686579	0.0436081248234425
ENSRNOT00000074544	protein_coding	ENSRNOG00000048277	protein_coding	AABR07035787.1	849.750597107516	-0.362686886776136	0.113232431118303	-3.2030301142012	0.00135989760001661	0.0413448285183702
ENSRNOT00000012462	protein_coding	ENSRNOG00000009370	protein_coding	TBKBP1	658.587225453625	-0.364437012752473	0.103184972765578	-3.53188068945293	0.000412615475605674	0.0249914037512603
ENSRNOT00000066169	protein_coding	ENSRNOG00000007404	protein_coding	SVBP	176.537760041034	-0.371487908206168	0.108603532814438	-3.42058769709544	0.000624859856647846	0.0289488469516372
ENSRNOT00000017373	protein_coding	ENSRNOG00000012960	protein_coding	UAP1L1	517.759219990754	-0.374158435222064	0.109890680762865	-3.40482407265698	0.000662066914178342	0.0298279934485265
ENSRNOT00000041984	protein_coding	ENSRNOG00000032635	protein_coding	LOC100360117	4606.53169239473	-0.374723202402092	0.11578259422851	-3.23643812698248	0.00121031461505685	0.039029674050183
ENSRNOT00000022348	protein_coding	ENSRNOG00000016580	protein_coding	RPS23	20791.4535540959	-0.376119115536036	0.0973204523794386	-3.86474894372255	0.000111203521030101	0.0145426598250589
ENSRNOT00000086019	protein_coding	ENSRNOG00000055082	protein_coding	MAZ	442.627077763935	-0.376572306792829	0.121282215520265	-3.10492602050058	0.00190326621560983	0.0480796245359078
ENSRNOT00000074212	protein_coding	ENSRNOG00000010588	protein_coding	TNS2	833.04713806463	-0.378741463071722	0.112030781478073	-3.38069107503146	0.000723037837950162	0.0314081533165767
ENSRNOT00000011394	protein_coding	ENSRNOG00000008427	protein_coding	NECAP2	889.567397956022	-0.379986755116984	0.113377317494945	-3.3515235984828	0.000803681889948665	0.0325494276566338
ENSRNOT00000079830	protein_coding	ENSRNOG00000052564	protein_coding	GPX3	265.264852598166	-0.384019020468042	0.0982260818798498	-3.90954228366529	9.247116881028e-05	0.0136740699536211
ENSRNOT00000049538	protein_coding	ENSRNOG00000030633	protein_coding	LMF2	437.422738629926	-0.384050975444231	0.107345837870878	-3.57769786944316	0.000346633794666296	0.0242317576489523
ENSRNOT00000028185	protein_coding	ENSRNOG00000020773	protein_coding	MAP3K11	393.319850150483	-0.384801153000973	0.11721910437999	-3.28275117811481	0.00102799358672774	0.0369501436747397
ENSRNOT00000072098	protein_coding	ENSRNOG00000047768	protein_coding	LAMB2	292.908552741394	-0.385751681635015	0.109568557117983	-3.52064216032012	0.000430503156523745	0.0254182691049667
ENSRNOT00000091232	retained_intron	ENSRNOG00000000833	protein_coding	VARS2	175.770192540332	-0.387476909780817	0.125581723161518	-3.08545622743574	0.00203240137276293	0.0494980396250281
ENSRNOT00000004477	protein_coding	ENSRNOG00000003280	protein_coding	GRIN2C	1937.9675966021	-0.389302525837796	0.112594276227836	-3.45756941542959	0.000545071799428541	0.0280464216796867
ENSRNOT00000046519	protein_coding	ENSRNOG00000034180	protein_coding	LOC100360841	13499.0230029848	-0.390082885119954	0.125637974272947	-3.10481673536461	0.00190396953505179	0.0480796245359078
ENSRNOT00000037699	protein_coding	ENSRNOG00000023910	protein_coding	MAN2B1	991.823468805756	-0.391651422551394	0.108918571902096	-3.59581856162639	0.000323373135162785	0.0242317576489523
ENSRNOT00000028142	protein_coding	ENSRNOG00000020731	protein_coding	PPFIA3	3188.21885292694	-0.399900043540924	0.113271340865875	-3.53046093110566	0.000414836276564501	0.0250335391306239
ENSRNOT00000043216	protein_coding	ENSRNOG00000008237	protein_coding	UNC13B	699.703781401716	-0.404627833760697	0.112008485566288	-3.61247482023344	0.000303288564890038	0.023819035904809
ENSRNOT00000023537	protein_coding	ENSRNOG00000017354	protein_coding	ZYX	485.517715337241	-0.407694284387427	0.129858466507143	-3.13952794417915	0.00169220274378994	0.0457591694177399
ENSRNOT00000021358	protein_coding	ENSRNOG00000015936	protein_coding	LOC108349548	1108.3784995631	-0.407841701028881	0.0999718565188618	-4.07956514193505	4.51200251400494e-05	0.0100071643647455
ENSRNOT00000019886	protein_coding	ENSRNOG00000014766	protein_coding	GALT	269.398454940599	-0.407860545019371	0.131625585889865	-3.09864181999265	0.00194409898766178	0.0486670284591075
ENSRNOT00000051945	protein_coding	ENSRNOG00000028904	protein_coding	VPS9D1	518.568080941197	-0.409402489725084	0.112822471362187	-3.62873180122783	0.000284816944657231	0.0230294843822847
ENSRNOT00000044865	protein_coding	ENSRNOG00000010448	protein_coding	PTBP1	770.038278707945	-0.413943523868664	0.113059659657557	-3.66128400812851	0.000250954379015599	0.0215095798289491
ENSRNOT00000057361	protein_coding	ENSRNOG00000033575	protein_coding	EMID1	330.803718555832	-0.415495813615178	0.131994945370623	-3.14781609590067	0.0016449514773248	0.0453785437795115
ENSRNOT00000001315	protein_coding	ENSRNOG00000000991	protein_coding	ARPC1B	361.242597366861	-0.415658047558311	0.12244940668805	-3.39452888177103	0.000687467884095558	0.0305641729214912
ENSRNOT00000026312	protein_coding	ENSRNOG00000019316	protein_coding	SH3BP4	959.476741476692	-0.416695442694276	0.10298991062806	-4.04598314682629	5.21039816692639e-05	0.0106421745924348
ENSRNOT00000065105	protein_coding	ENSRNOG00000042421	protein_coding	RGD1559909	547.43297370124	-0.417123977225158	0.134640815938868	-3.09804998073206	0.00194798572545593	0.0486670284591075
ENSRNOT00000077625	protein_coding	ENSRNOG00000004686	protein_coding	SPOP	4450.95804612397	-0.422640058780874	0.129248559924945	-3.26997886108985	0.00107555521550321	0.0371150630974043
ENSRNOT00000076585	protein_coding	ENSRNOG00000015787	protein_coding	P3H4	386.894897066027	-0.422694692936645	0.136225161140838	-3.10291204206862	0.00191626584429495	0.0481678216971782
ENSRNOT00000067612	protein_coding	ENSRNOG00000011599	protein_coding	GLDC	263.552349269707	-0.427901918549956	0.136278265948825	-3.13991314440881	0.00168997931738848	0.0457591694177399
ENSRNOT00000022650	protein_coding	ENSRNOG00000016619	protein_coding	USE1	711.318873441805	-0.428498622798737	0.131647358548978	-3.25489723091799	0.00113433404658081	0.0378434126841003
ENSRNOT00000057001	protein_coding	ENSRNOG00000008738	protein_coding	TP53I11	1316.64748862103	-0.429248792211729	0.127204345681438	-3.37448213669296	0.000739547155573015	0.0315806323426408
ENSRNOT00000028624	protein_coding	ENSRNOG00000021079	protein_coding	FXYD1	1959.7555463904	-0.434524480580391	0.139110687146189	-3.12358805419283	0.00178660398079912	0.0472227338821848
ENSRNOT00000077185	protein_coding	ENSRNOG00000033663	protein_coding	P4HA2	291.076669399233	-0.440606591196295	0.138916948365187	-3.17172667828853	0.00151535553734915	0.0437905735740298
ENSRNOT00000092068	protein_coding	ENSRNOG00000056297	protein_coding	FMNL3	412.224232254844	-0.446036679177529	0.109972451556569	-4.0558946614743	4.99427653431133e-05	0.0103976007721495
ENSRNOT00000022633	protein_coding	ENSRNOG00000016751	protein_coding	SLC25A28	683.383122882317	-0.446217087503735	0.124477589466447	-3.58471825664661	0.000337442277715697	0.0242317576489523
ENSRNOT00000038596	protein_coding	ENSRNOG00000010311	protein_coding	DZIP1	2015.25187554337	-0.446648456729216	0.0747013940576786	-5.97911809228551	2.24348878253095e-09	3.68246248764629e-05
ENSRNOT00000007133	protein_coding	ENSRNOG00000005185	protein_coding	NXPH3	2619.92221329793	-0.454649038724862	0.137411668904023	-3.30866397556394	0.000937422724459637	0.0352101981676899
ENSRNOT00000048843	protein_coding	ENSRNOG00000014969	protein_coding	LZTS2	338.899810201732	-0.456911360843196	0.135119627154242	-3.38153213168373	0.000720828019996261	0.0314081533165767
ENSRNOT00000090745	protein_coding	ENSRNOG00000061299	protein_coding	LOC103694857	3064.77367215526	-0.457519100875928	0.129124592605926	-3.5432375169014	0.000395246550432077	0.0249215888342529
ENSRNOT00000082205	protein_coding	ENSRNOG00000016412	protein_coding	FXYD6	1434.14383893893	-0.462506750230131	0.143485129134321	-3.22337759334743	0.00126688431780044	0.0399129351101274
ENSRNOT00000074075	protein_coding	ENSRNOG00000048282	protein_coding	MPND	594.966624635472	-0.4628321900175	0.140891853941109	-3.28501738795316	0.00101976078167649	0.0367875900449185
ENSRNOT00000068037	protein_coding	ENSRNOG00000008904	protein_coding	FLI1	133.901032090584	-0.463180204849898	0.129806892440577	-3.5682250467704	0.000359407746125356	0.0242938714496893
ENSRNOT00000022029	protein_coding	ENSRNOG00000015941	protein_coding	FKBP10	138.765808923922	-0.46592954234743	0.142219181105541	-3.27613714778502	0.00105237443452539	0.0371150630974043
ENSRNOT00000046054	protein_coding	ENSRNOG00000010890	protein_coding	BMP1	654.385586860071	-0.466501928830258	0.130859919368462	-3.56489543231898	0.000364001281152636	0.0243946097766168
ENSRNOT00000007070	processed_transcript	ENSRNOG00000005323	processed_transcript	AABR07064873.1	458.914499573478	-0.467512698510801	0.143485740690028	-3.25825197864621	0.0011210081943259	0.0374750071317012
ENSRNOT00000082209	protein_coding	ENSRNOG00000045926	protein_coding	LRRC45	492.080566265566	-0.47306020458199	0.132250676081044	-3.57699649332678	0.000347564834466054	0.0242317576489523
ENSRNOT00000093021	retained_intron	ENSRNOG00000008551	protein_coding	LOC100362830	3554.38121482394	-0.473309679783325	0.140520999821948	-3.36824873423225	0.000756473150203961	0.0316753833863465
ENSRNOT00000010759	protein_coding	ENSRNOG00000008140	protein_coding	RPL15	3106.64310454068	-0.473685591070809	0.153818180843074	-3.07951627352859	0.00207337042901904	0.0498023227681044
ENSRNOT00000093210	nonsense_mediated_decay	ENSRNOG00000062298	protein_coding	RPL13A	9479.5980672081	-0.475661622538668	0.129095871564201	-3.68456106903555	0.000229097094321778	0.0204874014241367
ENSRNOT00000020493	protein_coding	ENSRNOG00000015125	protein_coding	LOC100911548	75.6034607320503	-0.477242484459567	0.145201262619251	-3.28676538929969	0.00101345228683762	0.0367875900449185
ENSRNOT00000080520	protein_coding	ENSRNOG00000020587	protein_coding	EFEMP2	190.296669314612	-0.484202977531607	0.139963321408488	-3.45949905060086	0.000541181185135514	0.0280374662613159
ENSRNOT00000082914	protein_coding	ENSRNOG00000012185	protein_coding	ZFYVE21	198.194786765801	-0.485160534151883	0.147248474844447	-3.29484250797439	0.000984768543137521	0.0360929022323651
ENSRNOT00000045678	protein_coding	ENSRNOG00000020205	protein_coding	AGRN	768.40479602247	-0.48602319926837	0.11704148525757	-4.15257204057853	3.28759209766601e-05	0.00960395454624084
ENSRNOT00000026358	protein_coding	ENSRNOG00000019374	protein_coding	CSK	419.838701903835	-0.488692785989743	0.143550752622265	-3.4043206117886	0.000663288510339478	0.0298279934485265
ENSRNOT00000025260	protein_coding	ENSRNOG00000018536	protein_coding	PCK2	214.201299047539	-0.490844891003254	0.159314439920981	-3.08098180708987	0.00206319254642754	0.0498023227681044
ENSRNOT00000083592	protein_coding	ENSRNOG00000060130	protein_coding	YPEL4	674.032666407912	-0.492013853177535	0.155426258778124	-3.1655774065816	0.00154775474411894	0.0443075080471491
ENSRNOT00000018468	protein_coding	ENSRNOG00000013169	protein_coding	TRAF4	256.681961636382	-0.492875134815628	0.13942121653985	-3.53515158630647	0.00040754129470725	0.0249914037512603
ENSRNOT00000088243	protein_coding	ENSRNOG00000019674	protein_coding	MFSD13A	150.501506903582	-0.494290529915737	0.157174279022635	-3.14485635302042	0.00166168399104162	0.0455341514904786
ENSRNOT00000027910	protein_coding	ENSRNOG00000020546	protein_coding	LIPE	207.920308338349	-0.49431282628931	0.127713032542753	-3.87049634988376	0.000108613983448674	0.0144942270270449
ENSRNOT00000020428	protein_coding	ENSRNOG00000015085	protein_coding	DMPK	369.980452749455	-0.495401810367451	0.141884986942514	-3.49157314697551	0.000480184963780376	0.0266536915732494
ENSRNOT00000010755	protein_coding	ENSRNOG00000007957	protein_coding	TSPOAP1	3913.61474187972	-0.496015733459288	0.124450958658009	-3.98563208197004	6.73007268598678e-05	0.0122741570075319
ENSRNOT00000019502	protein_coding	ENSRNOG00000014243	protein_coding	PEAR1	159.311268089707	-0.498599328757739	0.138726307514733	-3.59412239603356	0.0003254868123084	0.0242317576489523
ENSRNOT00000079676	protein_coding	ENSRNOG00000061612	protein_coding	ZFP184	114.538256832615	-0.50472003894484	0.130343021489944	-3.87224442993121	0.000107837725627903	0.0144942270270449
ENSRNOT00000027762	protein_coding	ENSRNOG00000020450	protein_coding	SLC26A6	212.084662606615	-0.505876756152181	0.151427497623518	-3.34071924908845	0.000835616743590212	0.0334532029982677
ENSRNOT00000019247	protein_coding	ENSRNOG00000014214	protein_coding	RPL27A	5425.19452299356	-0.511042486074532	0.148432962009359	-3.44291779370615	0.000575474213589707	0.0283454774217894
ENSRNOT00000039607	protein_coding	ENSRNOG00000027257	protein_coding	GMIP	149.31155079222	-0.517282641750888	0.127553258884079	-4.0554247400374	5.00432838430492e-05	0.0103976007721495
ENSRNOT00000051483	protein_coding	ENSRNOG00000029886	protein_coding	HBA-A1	4138.56194693784	-0.523435811027025	0.168498047819141	-3.10647997292443	0.00189329132615493	0.0480796245359078
ENSRNOT00000026075	protein_coding	ENSRNOG00000019211	protein_coding	OLFML3	145.694856893934	-0.524545885390728	0.151994122521901	-3.45109321786535	0.000558320694405928	0.0281977719322428
ENSRNOT00000081240	protein_coding	ENSRNOG00000038999	protein_coding	RT1-A1	290.199605983384	-0.527781070205638	0.128239108134584	-4.11560153437548	3.86170951658277e-05	0.00960395454624084
ENSRNOT00000090338	protein_coding	ENSRNOG00000059956	protein_coding	BCL6B	186.09553099571	-0.528425180769897	0.156168547163769	-3.38368506569863	0.000715199891070114	0.0313047760320663
ENSRNOT00000076631	protein_coding	ENSRNOG00000050846	protein_coding	TIMM10B	100.341485641031	-0.533396751006971	0.170539322241669	-3.12770535261716	0.00176176700035481	0.0467751400312448
ENSRNOT00000006784	protein_coding	ENSRNOG00000005109	protein_coding	RPRM	1286.41877535898	-0.534973736424911	0.145672115654248	-3.67245120332205	0.000240235033982828	0.0209745630201816
ENSRNOT00000091735	retained_intron	ENSRNOG00000000809	protein_coding	ATAT1	90.5072751104244	-0.53823177867309	0.154498055140549	-3.48374468651694	0.000494450918975052	0.0267852058879752
ENSRNOT00000027992	protein_coding	ENSRNOG00000020623	protein_coding	ALDH16A1	170.598702408163	-0.541643673945707	0.148782580332213	-3.64050463929504	0.000272104204458061	0.0224438111154503
ENSRNOT00000022092	protein_coding	ENSRNOG00000016150	protein_coding	IFRD2	81.2274032517111	-0.542814064687497	0.171285960613451	-3.16905170011272	0.00152937188084359	0.0440405439511697
ENSRNOT00000021648	protein_coding	ENSRNOG00000015999	protein_coding	CIRBP	1560.25759423724	-0.546474139805054	0.175750301045571	-3.10937811516667	0.00187481619786166	0.047907318089054
ENSRNOT00000067011	protein_coding	ENSRNOG00000003772	protein_coding	CSRP2	228.852062021646	-0.548501839441616	0.175092677409873	-3.1326372270705	0.00173243421570835	0.0463129889521773
ENSRNOT00000032972	protein_coding	ENSRNOG00000017259	protein_coding	TACC3	135.167800861444	-0.552958187847626	0.146615454863499	-3.77148635771337	0.00016227803138267	0.0178892213441533
ENSRNOT00000022280	protein_coding	ENSRNOG00000016516	protein_coding	MBP	239645.795835099	-0.554706391360655	0.16672803754759	-3.3270132577571	0.000877821969800908	0.0344651849571258
ENSRNOT00000092073	protein_coding	ENSRNOG00000032575	protein_coding	OCEL1	85.9232634247367	-0.564092102644307	0.166367586863741	-3.39063704221611	0.000697303823080478	0.0306851265445621
ENSRNOT00000014445	protein_coding	ENSRNOG00000010616	protein_coding	NDOR1	387.853800087829	-0.566745105601095	0.139302259594062	-4.06845594071939	4.73257074291406e-05	0.0101526376375703
ENSRNOT00000026318	protein_coding	ENSRNOG00000019388	protein_coding	EGFL7	170.985859620556	-0.569801864852876	0.149570819693762	-3.80957907444457	0.000139203581329918	0.0165571564054295
ENSRNOT00000074348	protein_coding	ENSRNOG00000048004	protein_coding	GAREM2	64.5142183148414	-0.575925846265322	0.167982601058146	-3.42848510879985	0.000606959832005122	0.0288034885880815
ENSRNOT00000065128	protein_coding	ENSRNOG00000018145	protein_coding	CRAT	632.345142977801	-0.583907171627828	0.180450553002685	-3.23582921698855	0.00121289928724231	0.0390363311780299
ENSRNOT00000020669	protein_coding	ENSRNOG00000015365	protein_coding	COL4A3	219.873630434398	-0.585325253069374	0.177012572267301	-3.30668746051266	0.000944061592249905	0.0352980113330067
ENSRNOT00000072384	protein_coding	ENSRNOG00000049911	protein_coding	LOC102556347	357.105196081409	-0.586336062518896	0.186366735340071	-3.14614119010554	0.00165440119248497	0.0454863336238664
ENSRNOT00000023744	protein_coding	ENSRNOG00000017508	protein_coding	KMT5C	293.630940116268	-0.591673605200785	0.183904819096397	-3.21728167922913	0.00129411476370192	0.0404601899645777
ENSRNOT00000000510	protein_coding	ENSRNOG00000000441	protein_coding	GPSM3	72.8372530607839	-0.600549731227935	0.177120038063127	-3.3906368686184	0.000697304264720463	0.0306851265445621
ENSRNOT00000025384	protein_coding	ENSRNOG00000018681	protein_coding	NES	207.474676762882	-0.602058577935715	0.189142544160357	-3.18309442546825	0.00145710087409949	0.0430985032196122
ENSRNOT00000060005	protein_coding	ENSRNOG00000023309	protein_coding	ANKS6	117.916935977891	-0.603168492377319	0.165225569897682	-3.65057595353333	0.000261652918293685	0.0218008680247338
ENSRNOT00000060648	protein_coding	ENSRNOG00000013220	protein_coding	ARHGAP45	67.1199522096026	-0.6047700948678	0.189490480288226	-3.19155924850636	0.001415070851015	0.0422397679053474
ENSRNOT00000077248	protein_coding	ENSRNOG00000042411	protein_coding	RPS6KA1	484.206690872515	-0.606591751323188	0.179902311766546	-3.37178408307696	0.000746829728440996	0.0315939772232745
ENSRNOT00000015336	protein_coding	ENSRNOG00000011200	protein_coding	BHMT	302.737811949694	-0.61404611736828	0.17266663107208	-3.55625237809814	0.000376182715584545	0.0246525323935296
ENSRNOT00000083578	protein_coding	ENSRNOG00000047768	protein_coding	LAMB2	334.14260966439	-0.618793134433595	0.166705599822936	-3.71189171264094	0.00020571600004562	0.0201393704480894
ENSRNOT00000089125	protein_coding	ENSRNOG00000060629	protein_coding	LOC103694855	471.381765245308	-0.619724308602627	0.151516277111946	-4.09015005130275	4.31094200779431e-05	0.0100071643647455
ENSRNOT00000022032	protein_coding	ENSRNOG00000016412	protein_coding	FXYD6	2250.31871991883	-0.623746643471337	0.131422156533523	-4.74613002802335	2.07345448898292e-06	0.00255782240083692
ENSRNOT00000055570	protein_coding	ENSRNOG00000011053	protein_coding	CYP2U1	149.871450893246	-0.633927947570971	0.196323271160819	-3.22900053479492	0.00124223662498451	0.0395916018122201
ENSRNOT00000086868	protein_coding	ENSRNOG00000013661	protein_coding	KIF26A	81.0875289498006	-0.635965452198285	0.19556875195752	-3.25187662053714	0.00114645775912988	0.0379278406925488
ENSRNOT00000045275	protein_coding	ENSRNOG00000029528	protein_coding	CBS	345.289292373256	-0.643717503973636	0.181208114405883	-3.55236577613623	0.00038178374264533	0.0246525323935296
ENSRNOT00000019127	protein_coding	ENSRNOG00000026295	protein_coding	RBPJL	71.5120314300359	-0.657329338928396	0.198395209095437	-3.31323191686646	0.000922244723729425	0.035042121624565
ENSRNOT00000013093	protein_coding	ENSRNOG00000009848	protein_coding	IL18	180.981087734817	-0.659168673918605	0.196706161713672	-3.35103215972511	0.000805109518008609	0.0325494276566338
ENSRNOT00000045533	protein_coding	ENSRNOG00000000463	protein_coding	COL11A2	1426.34749339032	-0.673357455787309	0.212047344527205	-3.17550524996515	0.00149575815009127	0.0436081248234425
ENSRNOT00000024034	protein_coding	ENSRNOG00000017872	protein_coding	AABR07006089.1	807.169651905788	-0.677297254108469	0.21539834326388	-3.14439398114927	0.00166431204725092	0.0455341514904786
ENSRNOT00000016221	protein_coding	ENSRNOG00000011375	protein_coding	TSC2	1978.13900035628	-0.690297869644084	0.201485102331329	-3.42604918009736	0.000612429481981263	0.0288034885880815
ENSRNOT00000028481	protein_coding	ENSRNOG00000020982	protein_coding	LOC687780	3145.94938571495	-0.710519356893982	0.22359790726681	-3.17766550491973	0.00148465926553159	0.0435164235436349
ENSRNOT00000022914	protein_coding	ENSRNOG00000016975	protein_coding	PXMP4	413.446043643469	-0.716428667315839	0.203875815407222	-3.51404439945387	0.000441339038218242	0.0257798539975595
ENSRNOT00000084027	protein_coding	ENSRNOG00000060449	protein_coding	RPS21	2300.27612672426	-0.717344571962472	0.217022669240716	-3.30539005198029	0.000948443075603125	0.0353539137105214
ENSRNOT00000064078	protein_coding	ENSRNOG00000003349	protein_coding	LOC103693323	150.737897231392	-0.725595617767245	0.146160900721676	-4.96436197495077	6.89272844101243e-07	0.0018856207438463
ENSRNOT00000066934	protein_coding	ENSRNOG00000025418	protein_coding	ARMC9	85.090439361077	-0.728843585057929	0.236226042462698	-3.08536509124738	0.00203302430604652	0.0494980396250281
ENSRNOT00000073547	protein_coding	ENSRNOG00000049994	protein_coding	IFI44L	65.9064353242725	-0.731139600564499	0.210885078131483	-3.4670049063815	0.000526292283373514	0.0278660408151245
ENSRNOT00000027511	protein_coding	ENSRNOG00000020264	protein_coding	DHRS1	1051.69173569104	-0.742189868236788	0.177384826978015	-4.18406625234512	2.86340600418838e-05	0.00913149428502328
ENSRNOT00000091865	protein_coding	ENSRNOG00000011000	protein_coding	RIMS1	1006.35164456214	-0.74520270966097	0.182697773565942	-4.07888227161127	4.52527444151665e-05	0.0100071643647455
ENSRNOT00000077045	retained_intron	ENSRNOG00000021748	protein_coding	LAS1L	113.987518005735	-0.747731091080613	0.190275374734313	-3.9297312756561	8.5040847444744e-05	0.013421735288058
ENSRNOT00000000824	protein_coding	ENSRNOG00000000661	protein_coding	HPS4	118.888078531519	-0.753107224485361	0.191509514911102	-3.93247941145352	8.4074182513128e-05	0.0133979964249561
ENSRNOT00000057931	protein_coding	ENSRNOG00000038074	protein_coding	LOC498555	2101.38492431255	-0.756363632996574	0.232521421374692	-3.25287721245152	0.00114242851715908	0.0379278406925488
ENSRNOT00000024072	protein_coding	ENSRNOG00000017893	protein_coding	BAIAP3	64.3000152171603	-0.756608313207608	0.17818550927017	-4.24618318462932	2.17442876134963e-05	0.00831012140610782
ENSRNOT00000022184	protein_coding	ENSRNOG00000016411	protein_coding	RPS12	4927.89816901663	-0.757997654887843	0.234647936563507	-3.23036147681056	0.00123633798346741	0.0395254072189737
ENSRNOT00000025546	protein_coding	ENSRNOG00000018878	protein_coding	SSH3	483.469026594808	-0.777195104449819	0.226293907640313	-3.43444997063353	0.000593757664060454	0.0286325060521399
ENSRNOT00000079069	protein_coding	ENSRNOG00000058050	protein_coding	MTFR2	103.71396847253	-0.785447136360695	0.19577003002236	-4.01209079996047	6.01833414438713e-05	0.011354590419077
ENSRNOT00000036990	protein_coding	ENSRNOG00000023576	protein_coding	RGD1305645	107.805792148566	-0.80977040714981	0.22884205542691	-3.53855590765065	0.000402322075160908	0.0249914037512603
ENSRNOT00000087817	protein_coding	ENSRNOG00000001408	protein_coding	ACTL6B	351.568556943913	-0.888375236371859	0.254663943372285	-3.48842173967742	0.000485881034501045	0.0266536915732494
ENSRNOT00000080691	protein_coding	ENSRNOG00000055648	protein_coding	HAUS7	168.598302349899	-0.89484802038925	0.273716909637443	-3.26924639611977	0.00107834354037389	0.0371150630974043
ENSRNOT00000017564	protein_coding	ENSRNOG00000013014	protein_coding	CYBA	71.2195442858583	-0.966937617030638	0.27901724875795	-3.46551197581862	0.000529222956603778	0.0278660408151245
ENSRNOT00000091087	lincRNA	ENSRNOG00000058510	lincRNA	AC127140.1	127.351525139889	-0.979981688948316	0.245434955012284	-3.99283667193725	6.52875398517132e-05	0.0121086276927393
ENSRNOT00000092400	retained_intron	ENSRNOG00000000519	protein_coding	STK38	136.995555007214	-0.981593177384579	0.268845539488956	-3.65114176433975	0.000261077073225947	0.0218008680247338
ENSRNOT00000086103	processed_transcript	ENSRNOG00000010676	protein_coding	SMARCE1	382.383330877455	-1.04025162063403	0.278452040130015	-3.73583766938218	0.000187091336649368	0.0194361848086249
ENSRNOT00000013105	protein_coding	ENSRNOG00000009531	protein_coding	COL9A3	130.163254749638	-1.06569933800214	0.320696182642082	-3.32308083377322	0.000890291118668292	0.0344651849571258
ENSRNOT00000079005	protein_coding	ENSRNOG00000060518	protein_coding	AABR07015057.1	72.1719482274772	-1.13036495182533	0.321651200217252	-3.51425690643111	0.000440986093526581	0.0257798539975595
ENSRNOT00000055893	protein_coding	ENSRNOG00000037087	protein_coding	LOC108351584	71.5794075421876	-1.15017812775797	0.320917216831818	-3.58403372406393	0.000338328373259324	0.0242317576489523
ENSRNOT00000079055	misc_RNA	ENSRNOG00000058555	misc_RNA	RF00100	4944.49617172311	-1.21933281879332	0.362777963481822	-3.36109946450598	0.000776328633873726	0.0319488860195786
ENSRNOT00000090777	misc_RNA	ENSRNOG00000060289	misc_RNA	RF00100	12328.0029042032	-1.26418113543235	0.394690582267712	-3.20296757061934	0.00136019296941147	0.0413448285183702
[truncated: 485 more rows]

## Sheet: Table S9
Table S9. Significant DE transcripts identified with both RSEM and Salmon. 487 transcripts were significantly modulated by lithium exposure as determined with expression quantification using both RSEM and Salmon. The effects sizes of all the concordant transcripts were similar in terms of magnitude and direction.
[truncated: 489 more rows]

[truncated: 8 more sheets: Table S10, Table S11, Table S12, Table S13, Table S14, Table S15, Table S16, Table S17]
